# Supplementary material for: Work ability and associated factors among female ready-made garment workers in Bangladesh
Source: PLoS One. 2025 Jun 3;20(6):e0325309. doi: 10.1371/journal.pone.0325309 (PMC12132991; doi:10.1371/journal.pone.0325309)
Supplement: S2 File — (CSV) [file pone.0325309.s002.csv]

id	age	age_cat2	religion	marital_status	marital_stat_cat	education	family_size	number_children	child_num_cat	income	working_experiences	experience_cat	working_hours	working_section	work_sec_cat	extra_hours	extra_hours_cat	breaktime	wai_current_wa	wai_physical_demands	wai_mental_demands	wai_injury_accident	wai_musculoskeletal_disease	wai_cardiovascular_disease	wai_respiratory_disease	wai_mental_disorder	wai_neurological_sensory_disease	wai_digestive_disease	wai_genitourinary_disease	wai_skin_disease	wai_tumuor_cancer	wai_endocrine_metabolic_disease	wai_blood_disease	wai_birth_defects	wai_other_disorder	disease_number	current_disease_score	wai_hinderence_current_job	wai_whole_day_off_last_12_months	wai_able_current_job_more_2yrs	wai_enjoy_regular_activities_last_3mnths	wai_active_alert_last_3mnths	wai_fuul_of_hope_last_3mnths	wai1	wai2	wai3	wai4	wai5	wai6
1	25	21-30	islam	married	married	primary	nuclear	2	up to 2	10000	10	6 to 8	12	jaquered	production and quality control	2	2 hours	yes	8	very good	rather good	no opinion, yes own opinion	no opinion, yes,own dx	no	no	no	no	no	no	no	no	no	no	no	no	0	7	no hinderence /no disease	none	not certain	often	rather often	rather often	8	9.5	7	6	5	4
2	20	<= 20	islam	married	married	illiterate	nuclear	2	up to 2	12000	2	1 to 5	12	jaquered	production and quality control	3	> 2 hours	yes	6	moderate	moderate	no opinion, yes own opinion	no opinion, yes,own dx	no	no	no	yes,physician's dx	no	no	no	no	no	no	no	no	1	5	able to do but causes some symptoms	none	relatively certain	sometimes	sometimes	sometimes	6	6	5	5	5	7
3	24	21-30	islam	married	married	primary	nuclear	0	None	14000	4	1 to 5	12	jaquered	production and quality control	3	> 2 hours	yes	7	rather good	rather good	no opinion, yes own opinion	no opinion, yes,own dx	no	no	no	no	yes, physician's dx	no	no	no	no	no	no	no	2	4	no hinderence /no disease	none	relatively certain	rather often	rather often	rather often	7	8	4	6	5	7
4	23	21-30	islam	married	married	primary	joint	2	up to 2	11000	4	1 to 5	12	jaquered	production and quality control	2	2 hours	yes	8	rather good	rather good	no opinion, yes own opinion	no opinion, yes,own dx	no	no	no	no	no	no	no	no	no	no	no	no	0	7	no hinderence /no disease	none	relatively certain	rather often	rather often	rather often	8	8	7	6	5	7
5	31	31-40	islam	widow	single	primary	nuclear	2	up to 2	14000	6	6 to 8	12	quality	production and quality control	2	2 hours	yes	8	rather good	rather good	no opinion, yes own opinion	no opinion, yes,own dx	no	no	no	no	no	no	no	no	no	no	no	no	0	7	able to do but causes some symptoms	none	relatively certain	rather often	rather often	rather often	8	8	7	5	5	7
6	38	31-40	islam	widow	single	primary	nuclear	3	> 2	11000	1	1 to 5	10	mending	linking	2	2 hours	yes	9	moderate	moderate	no opinion, yes own opinion	no opinion, yes,own dx	no	no	no	no	no	no	no	no	no	no	no	no	0	7	no hinderence /no disease	none	relatively certain	rather often	rather often	rather often	9	6	7	6	5	7
7	22	21-30	islam	married	married	higher secondart	joint	0	None	11000	1	1 to 5	12	jaquered	production and quality control	2	2 hours	yes	8	rather good	rather good	no opinion, yes own opinion	no opinion, yes,own dx	no	no	no	no	no	no	no	no	no	no	no	no	0	7	no hinderence /no disease	none	relatively certain	rather often	rather often	rather often	8	8	7	6	5	7
8	34	31-40	islam	single	single	secondary	nuclear	1	up to 2	13000	7	6 to 8	8	quality	production and quality control	2	2 hours	yes	8	moderate	moderate	no opinion, yes own opinion	no opinion, yes,own dx	no	no	no	no	no	no	no	no	no	no	no	no	0	7	no hinderence /no disease	none	not certain	often	often	often	8	6	7	6	5	4
9	30	21-30	islam	married	married	secondary	nuclear	1	up to 2	15000	3	1 to 5	12	jaquered	production and quality control	3	> 2 hours	yes	8	moderate	moderate	no opinion, yes own opinion	no opinion, yes,own dx	no	no	no	no	no	no	no	no	no	no	no	no	0	7	no hinderence /no disease	none	not certain	often	often	often	8	6	7	6	5	4
10	29	21-30	hinduism	married	married	primary	joint	1	up to 2	12000	1	1 to 5	8	trimming	sewing	2	2 hours	yes	8	rather good	rather good	no opinion, yes own opinion	no opinion, yes,own dx	no	no	no	no	no	no	no	no	no	no	no	no	0	7	no hinderence /no disease	none	relatively certain	often	often	often	8	8	7	6	5	7
11	25	21-30	islam	married	married	secondary	joint	1	up to 2	12000	3	1 to 5	12	mending	linking	2	2 hours	yes	8	moderate	moderate	no opinion, yes own opinion	physicians dx	no	no	no	no	no	no	yes,physian's dx	no	no	no	no	no	2	4	no hinderence /no disease	none	not certain	sometimes	often	often	8	6	4	6	5	4
12	21	21-30	islam	married	married	signature only	nuclear	2	up to 2	10000	5	1 to 5	12	admin	administration	3	> 2 hours	yes	9	moderate	moderate	no opinion, yes own opinion	physicians dx	no	no	no	no	no	no	no	no	no	no	no	no	1	5	no hinderence /no disease	none	not certain	often	often	often	9	6	5	6	5	4
13	38	31-40	islam	married	married	primary	nuclear	2	up to 2	12000	14	>10	8	winding	sewing	2	2 hours	yes	8	rather good	rather good	no opinion, yes own opinion	no opinion, yes,own dx	no	no	no	no	no	no	no	no	no	no	no	no	0	7	no hinderence /no disease	none	relatively certain	rather often	rather often	rather often	8	8	7	6	5	7
14	38	31-40	islam	married	married	primary	nuclear	2	up to 2	11000	6	6 to 8	8	winding	sewing	2	2 hours	yes	9	rather good	rather good	no opinion, yes own opinion	no opinion, yes,own dx	no	no	no	no	no	no	no	no	no	no	no	no	0	7	no hinderence /no disease	none	not certain	rather often	rather often	rather often	9	8	7	6	5	4
15	28	21-30	islam	married	married	higher secondart	nuclear	0	None	10000	1	1 to 5	8	trimming	sewing	2	2 hours	yes	8	rather good	rather good	no opinion, yes own opinion	no opinion, yes,own dx	no	no	no	no	no	no	no	no	no	no	no	no	0	7	no hinderence /no disease	none	relatively certain	rather often	rather often	rather often	8	8	7	6	5	7
16	25	21-30	islam	single	single	higher secondart	nuclear	0	None	15000	4	1 to 5	8	mending	linking	2	2 hours	yes	9	rather good	rather good	no opinion, yes own opinion	no opinion, yes,own dx	no	no	no	no	no	no	no	no	no	no	no	no	0	7	no hinderence /no disease	none	relatively certain	rather often	rather often	rather often	9	8	7	6	5	7
17	40	31-40	islam	married	married	illiterate	nuclear	4	> 2	11000	6	6 to 8	10	winding	sewing	2	2 hours	yes	6	moderate	moderate	no opinion, yes own opinion	no opinion, yes,own dx	no	no	no	no	yes, physician's dx	no	no	no	no	no	no	no	2	4	no hinderence /no disease	none	unlikely	sometimes	sometimes	sometimes	6	6	4	6	5	1
18	40	31-40	islam	married	married	signature only	nuclear	3	> 2	12000	14	>10	8	winding	sewing	2	2 hours	yes	8	rather good	rather good	no opinion, yes own opinion	no opinion, yes,own dx	no	no	no	no	no	no	no	no	no	no	no	no	0	7	no hinderence /no disease	none	relatively certain	rather often	rather often	rather often	8	8	7	6	5	7
19	40	31-40	islam	widow	single	signature only	nuclear	4	> 2	10000	3	1 to 5	8	quality	production and quality control	2	2 hours	yes	8	moderate	moderate	no opinion, yes own opinion	no opinion, yes,own dx	no	no	no	no	no	no	no	no	no	no	no	no	0	7	no hinderence /no disease	none	not certain	rather often	rather often	rather often	8	6	7	6	5	4
20	30	21-30	islam	widow	single	primary	nuclear	2	up to 2	12000	6	6 to 8	8	quality	production and quality control	2	2 hours	yes	7	rather good	rather good	no opinion, yes own opinion	no opinion, yes,own dx	no	no	no	no	no	no	no	no	no	no	no	no	0	7	no hinderence /no disease	none	not certain	rather often	rather often	rather often	7	8	7	6	5	4
21	35	31-40	islam	married	married	primary	nuclear	2	up to 2	15000	8	6 to 8	8	trimming	sewing	2	2 hours	yes	6	moderate	moderate	no opinion, yes own opinion	no opinion, yes,own dx	no	no	no	no	no	no	no	no	no	no	no	no	0	7	able to do but causes some symptoms	max 9days	not certain	sometimes	sometimes	sometimes	6	6	7	5	4	4
22	30	21-30	islam	married	married	primary	nuclear	2	up to 2	10000	4	1 to 5	8	finishing	finishing	2	2 hours	yes	8	rather good	rather good	no opinion, yes own opinion	no opinion, yes,own dx	no	no	no	no	no	no	no	no	no	no	no	no	0	7	no hinderence /no disease	none	not certain	sometimes	sometimes	rather often	8	8	7	6	5	4
23	20	<= 20	islam	single	single	primary	joint	0	None	16000	5	1 to 5	8	linking	linking	2	2 hours	yes	7	rather good	rather good	no opinion, yes own opinion	no opinion, yes,own dx	no	no	no	no	no	no	no	no	no	no	no	no	0	7	no hinderence /no disease	none	not certain	rather often	rather often	rather often	7	8	7	6	5	4
24	28	21-30	islam	married	married	secondary	joint	1	up to 2	12000	4	1 to 5	8	quality	production and quality control	2	2 hours	yes	8	rather good	rather good	no opinion, yes own opinion	no opinion, yes,own dx	no	no	no	no	no	no	no	no	no	no	no	no	0	7	no hinderence /no disease	none	not certain	rather often	rather often	rather often	8	8	7	6	5	4
25	22	21-30	islam	married	married	primary	nuclear	1	up to 2	10000	1	1 to 5	8	production	administration	2	2 hours	yes	7	rather good	rather good	no opinion, yes own opinion	no opinion, yes,own dx	no	no	no	no	no	no	no	no	no	no	no	no	0	7	no hinderence /no disease	none	relatively certain	rather often	rather often	rather often	7	8	7	6	5	7
26	22	21-30	islam	married	married	primary	nuclear	1	up to 2	11000	2	1 to 5	8	finishing	finishing	2	2 hours	yes	8	rather good	rather good	no opinion, yes own opinion	no opinion, yes,own dx	no	no	no	no	no	no	no	no	no	no	no	no	0	7	no hinderence /no disease	none	relatively certain	often	often	often	8	8	7	6	5	7
27	30	21-30	islam	married	married	secondary	nuclear	1	up to 2	10000	1	1 to 5	8	quality	production and quality control	2	2 hours	yes	6	moderate	moderate	no opinion, yes own opinion	no opinion, yes,own dx	no	no	no	no	no	no	no	no	no	no	no	no	0	7	able to do but causes some symptoms	max 9days	not certain	sometimes	sometimes	sometimes	6	6	7	5	4	4
28	20	<= 20	islam	married	married	secondary	nuclear	1	up to 2	18000	1	1 to 5	10	linking	linking	2	2 hours	yes	8	moderate	moderate	no opinion, yes own opinion	no opinion, yes,own dx	no	no	no	no	no	no	no	no	no	no	no	no	0	7	no hinderence /no disease	none	not certain	often	often	often	8	6	7	6	5	4
29	27	21-30	islam	married	married	primary	joint	2	up to 2	10000	1	1 to 5	8	finishing	finishing	2	2 hours	yes	8	moderate	moderate	no opinion, yes own opinion	no opinion, yes,own dx	no	no	no	no	no	no	no	no	no	no	no	no	0	7	no hinderence /no disease	none	not certain	often	often	often	8	6	7	6	5	4
30	25	21-30	islam	married	married	signature only	nuclear	2	up to 2	9000	1	1 to 5	8	sewing	sewing	2	2 hours	yes	7	moderate	moderate	no opinion, yes own opinion	no opinion, yes,own dx	no	no	no	no	no	no	no	no	no	no	no	no	0	7	able to do but causes some symptoms	none	not certain	rather often	rather often	rather often	7	6	7	5	5	4
31	25	21-30	islam	married	married	primary	nuclear	2	up to 2	10000	2	1 to 5	8	quality	production and quality control	2	2 hours	yes	8	moderate	moderate	no opinion, yes own opinion	no opinion, yes,own dx	no	no	no	no	no	no	no	no	no	no	no	no	0	7	no hinderence /no disease	none	not certain	rather often	rather often	rather often	8	6	7	6	5	4
32	23	21-30	islam	married	married	secondary	nuclear	2	up to 2	12000	9	6 to 8	8	finishing	finishing	2	2 hours	yes	7	moderate	moderate	no opinion, yes own opinion	no opinion, yes,own dx	no	no	no	no	no	no	no	no	no	no	no	no	0	7	no hinderence /no disease	none	not certain	rather often	rather often	rather often	7	6	7	6	5	4
33	33	31-40	islam	separated	single	primary	nuclear	2	up to 2	13000	3	1 to 5	8	quality	production and quality control	2	2 hours	yes	8	rather good	rather good	no opinion, yes own opinion	no opinion, yes,own dx	no	no	no	no	no	no	no	no	no	no	no	no	0	7	no hinderence /no disease	none	relatively certain	rather often	rather often	rather often	8	8	7	6	5	7
34	18	<= 20	islam	married	married	secondary	joint	0	None	10000	1	1 to 5	8	helper	administration	2	2 hours	yes	8	rather good	rather good	no opinion, yes own opinion	no opinion, yes,own dx	no	no	no	no	no	no	no	no	no	no	no	no	0	7	no hinderence /no disease	none	relatively certain	often	often	often	8	8	7	6	5	7
35	35	31-40	islam	separated	single	primary	joint	3	> 2	8000	1	1 to 5	8	jaquered	production and quality control	2	2 hours	yes	8	rather good	rather good	no opinion, yes own opinion	no opinion, yes,own dx	no	no	no	no	no	no	no	no	no	no	no	no	0	7	no hinderence /no disease	none	relatively certain	rather often	rather often	rather often	8	8	7	6	5	7
36	20	<= 20	islam	married	married	secondary	nuclear	1	up to 2	10000	1	1 to 5	8	operator	administration	2	2 hours	yes	8	rather good	rather good	no opinion, yes own opinion	no opinion, yes,own dx	no	no	no	no	no	no	no	no	no	no	no	no	0	7	no hinderence /no disease	none	not certain	sometimes	sometimes	sometimes	8	8	7	6	5	4
37	28	21-30	islam	single	single	higher secondart	joint	0	None	11000	10	6 to 8	8	linking	linking	2	2 hours	yes	9	very good	very good	no opinion, yes own opinion	no opinion, yes,own dx	no	no	no	no	no	no	no	no	no	no	no	no	0	7	no hinderence /no disease	none	relatively certain	often	often	often	9	10	7	6	5	7
38	32	31-40	islam	married	married	signature only	joint	3	> 2	11000	4	1 to 5	8	admin	administration	2	2 hours	yes	7	moderate	moderate	no opinion, yes own opinion	physicians dx	no	no	no	yes,physician's dx	no	no	no	no	no	no	no	no	2	4	able to do but causes some symptoms	none	not certain	sometimes	sometimes	sometimes	7	6	4	5	5	4
39	36	31-40	islam	married	married	primary	joint	3	> 2	12000	5	1 to 5	8	admin	administration	2	2 hours	yes	8	moderate	moderate	no opinion, yes own opinion	no opinion, yes,own dx	no	no	no	no	no	no	no	no	no	no	no	no	0	7	no hinderence /no disease	none	not certain	often	often	often	8	6	7	6	5	4
40	40	31-40	islam	married	married	primary	joint	3	> 2	17000	7	6 to 8	8	linking	linking	2	2 hours	yes	7	moderate	moderate	no opinion, yes own opinion	no opinion, yes,own dx	no	no	no	no	no	no	no	no	no	no	no	no	0	7	no hinderence /no disease	none	not certain	often	often	often	7	6	7	6	5	4
41	30	21-30	islam	married	married	signature only	nuclear	2	up to 2	13000	5	1 to 5	10	jaquered	production and quality control	2	2 hours	yes	8	moderate	moderate	no opinion, yes own opinion	no opinion, yes,own dx	no	no	no	no	no	no	no	no	no	no	no	no	0	7	no hinderence /no disease	none	not certain	often	often	often	8	6	7	6	5	4
42	25	21-30	islam	married	married	secondary	joint	1	up to 2	11000	1	1 to 5	10	jaquered	production and quality control	2	2 hours	yes	8	moderate	moderate	no opinion, yes own opinion	no opinion, yes,own dx	no	no	no	no	no	no	no	no	no	no	no	no	0	7	no hinderence /no disease	none	relatively certain	often	often	often	8	6	7	6	5	7
43	31	31-40	islam	married	married	primary	nuclear	2	up to 2	14000	5	1 to 5	10	quality	production and quality control	2	2 hours	yes	7	moderate	moderate	no opinion, yes own opinion	no opinion, yes,own dx	no	no	no	no	no	no	no	no	no	no	no	no	0	7	no hinderence /no disease	none	not certain	often	often	often	7	6	7	6	5	4
44	35	31-40	islam	married	married	secondary	nuclear	3	> 2	12000	7	6 to 8	10	finishing	finishing	2	2 hours	yes	8	moderate	moderate	no opinion, yes own opinion	no opinion, yes,own dx	no	no	no	no	no	no	no	no	no	no	no	no	0	7	no hinderence /no disease	none	not certain	often	often	often	8	6	7	6	5	4
45	32	31-40	islam	married	married	primary	nuclear	2	up to 2	12000	2	1 to 5	12	linking	linking	2	2 hours	yes	7	moderate	moderate	no opinion, yes own opinion	no opinion, yes,own dx	no	no	no	no	no	no	no	no	no	no	no	no	0	7	no hinderence /no disease	none	relatively certain	rather often	rather often	rather often	7	6	7	6	5	7
46	28	21-30	islam	married	married	primary	joint	4	> 2	10000	4	1 to 5	10	admin	administration	2	2 hours	yes	7	moderate	moderate	no opinion, yes own opinion	no opinion, yes,own dx	no	no	no	no	no	no	no	no	no	no	no	no	0	7	no hinderence /no disease	none	relatively certain	rather often	rather often	rather often	7	6	7	6	5	7
47	25	21-30	islam	married	married	signature only	nuclear	0	None	12000	5	1 to 5	8	winding	sewing	2	2 hours	yes	7	moderate	moderate	no opinion, yes own opinion	no opinion, yes,own dx	no	no	no	no	no	no	no	no	no	no	no	no	0	7	no hinderence /no disease	none	not certain	often	often	often	7	6	7	6	5	4
48	29	21-30	islam	married	married	primary	nuclear	1	up to 2	16000	5	1 to 5	8	finishing	finishing	2	2 hours	yes	9	rather good	rather good	no opinion, yes own opinion	no opinion, yes,own dx	no	no	no	no	no	no	no	no	no	no	no	no	0	7	no hinderence /no disease	none	relatively certain	rather often	rather often	rather often	9	8	7	6	5	7
49	21	21-30	islam	married	married	higher secondart	nuclear	0	None	12000	2	1 to 5	12	mending	linking	2	2 hours	yes	9	moderate	moderate	no opinion, yes own opinion	no opinion, yes,own dx	no	no	no	no	no	no	no	no	no	no	no	no	0	7	no hinderence /no disease	none	relatively certain	often	often	often	9	6	7	6	5	7
50	32	31-40	islam	married	married	primary	nuclear	2	up to 2	12000	2	1 to 5	10	helper	administration	3	> 2 hours	yes	7	moderate	moderate	no opinion, yes own opinion	physicians dx	no	no	no	no	no	no	no	no	no	no	no	no	1	5	able to do but causes some symptoms	none	not certain	rather often	rather often	rather often	7	6	5	5	5	4
51	35	31-40	islam	married	married	primary	joint	2	up to 2	14000	20	>10	12	finishing	finishing	2	2 hours	yes	8	very good	rather good	no opinion, yes own opinion	no opinion, yes,own dx	no	no	no	no	no	no	no	no	no	no	no	no	0	7	no hinderence /no disease	none	not certain	often	often	often	8	9.5	7	6	5	4
52	25	21-30	islam	married	married	primary	joint	2	up to 2	10000	2	1 to 5	10	sewing	sewing	2	2 hours	yes	6	rather good	rather good	no opinion, yes own opinion	no opinion, yes,own dx	no	no	no	no	no	no	no	no	no	no	no	no	0	7	able to do but causes some symptoms	max 9days	relatively certain	rather often	rather often	rather often	6	8	7	5	4	7
53	20	<= 20	islam	married	married	secondary	nuclear	1	up to 2	11000	1	1 to 5	8	operator	administration	2	2 hours	yes	8	rather good	rather good	no opinion, yes own opinion	no opinion, yes,own dx	no	no	no	no	yes, physician's dx	no	no	no	no	no	no	no	2	4	no hinderence /no disease	none	relatively certain	rather often	rather often	rather often	8	8	4	6	5	7
54	35	31-40	islam	married	married	primary	nuclear	2	up to 2	12000	7	6 to 8	10	linking	linking	2	2 hours	yes	7	moderate	moderate	no opinion, yes own opinion	no opinion, yes,own dx	no	no	no	no	no	no	no	no	no	no	no	no	0	7	able to do but causes some symptoms	none	not certain	sometimes	sometimes	rather often	7	6	7	5	5	4
55	25	21-30	islam	married	married	secondary	joint	2	up to 2	11000	1	1 to 5	12	mending	linking	4	> 2 hours	yes	8	rather good	rather good	no opinion, yes own opinion	no opinion, yes,own dx	no	no	no	no	no	no	no	no	no	no	no	no	0	7	no hinderence /no disease	none	relatively certain	rather often	rather often	rather often	8	8	7	6	5	7
56	32	31-40	islam	married	married	primary	nuclear	2	up to 2	12000	3	1 to 5	12	mending	linking	3	> 2 hours	yes	7	moderate	moderate	no opinion, yes own opinion	no opinion, yes,own dx	no	no	no	no	no	no	no	no	no	no	no	no	0	7	able to do but causes some symptoms	none	relatively certain	rather often	rather often	rather often	7	6	7	5	5	7
57	22	21-30	hinduism	married	married	secondary	nuclear	1	up to 2	12000	1	1 to 5	12	quality	production and quality control	2	2 hours	yes	7	rather good	rather good	no opinion, yes own opinion	no opinion, yes,own dx	no	no	no	no	no	no	no	no	no	no	no	no	0	7	no hinderence /no disease	none	relatively certain	rather often	rather often	rather often	7	8	7	6	5	7
58	40	31-40	islam	single	single	illiterate	nuclear	3	> 2	10000	2	1 to 5	10	pqc	production and quality control	2	2 hours	yes	8	moderate	moderate	no opinion, yes own opinion	no opinion, yes,own dx	no	no	no	no	no	no	no	no	no	no	no	no	0	7	no hinderence /no disease	none	unlikely	often	often	often	8	6	7	6	5	1
59	25	21-30	islam	married	married	primary	nuclear	2	up to 2	10000	1	1 to 5	10	sewing	sewing	2	2 hours	yes	8	moderate	moderate	no opinion, yes own opinion	no opinion, yes,own dx	no	no	no	no	no	no	no	no	no	no	no	no	0	7	no hinderence /no disease	none	relatively certain	rather often	rather often	rather often	8	6	7	6	5	7
60	20	<= 20	islam	married	married	secondary	nuclear	0	None	12000	1	1 to 5	10	linking	linking	2	2 hours	yes	8	moderate	moderate	no opinion, yes own opinion	no opinion, yes,own dx	no	no	no	no	no	no	no	no	no	no	no	no	0	7	no hinderence /no disease	none	not certain	often	often	often	8	6	7	6	5	4
61	29	21-30	islam	married	married	primary	nuclear	2	up to 2	10000	3	1 to 5	10	finishing	finishing	2	2 hours	yes	8	moderate	moderate	no opinion, yes own opinion	no opinion, yes,own dx	no	no	no	no	no	no	no	no	no	no	no	no	0	7	no hinderence /no disease	none	unlikely	often	often	often	8	6	7	6	5	1
62	35	31-40	islam	married	married	primary	nuclear	2	up to 2	12000	2	1 to 5	10	linking	linking	2	2 hours	yes	8	moderate	moderate	no opinion, yes own opinion	no opinion, yes,own dx	no	no	no	no	no	no	no	no	no	no	no	no	0	7	no hinderence /no disease	none	not certain	often	often	often	8	6	7	6	5	4
63	21	21-30	islam	married	married	primary	joint	0	None	10000	1	1 to 5	8	sewing	sewing	2	2 hours	yes	7	rather good	rather good	no opinion, yes own opinion	no opinion, yes,own dx	no	no	no	no	no	no	no	no	no	no	no	no	0	7	no hinderence /no disease	none	relatively certain	sometimes	sometimes	sometimes	7	8	7	6	5	7
64	28	21-30	hinduism	married	married	primary	joint	2	up to 2	12000	2	1 to 5	10	production	administration	2	2 hours	yes	8	rather good	rather good	no opinion, yes own opinion	no opinion, yes,own dx	no	no	no	no	no	no	no	no	no	no	no	no	0	7	no hinderence /no disease	none	relatively certain	rather often	rather often	rather often	8	8	7	6	5	7
65	36	31-40	islam	married	married	primary	nuclear	2	up to 2	11000	4	1 to 5	8	cleaning	finishing	2	2 hours	yes	8	rather good	rather good	no opinion, yes own opinion	no opinion, yes,own dx	no	no	no	no	no	no	no	no	no	no	no	no	0	7	no hinderence /no disease	none	relatively certain	rather often	rather often	rather often	8	8	7	6	5	7
66	40	31-40	islam	married	married	illiterate	nuclear	3	> 2	10000	2	1 to 5	8	winding	sewing	2	2 hours	yes	8	moderate	moderate	no opinion, yes own opinion	no opinion, yes,own dx	no	no	no	yes,physician's dx	no	no	no	no	no	no	no	no	1	5	able to do but causes some symptoms	max 9days	not certain	sometimes	sometimes	sometimes	8	6	5	5	4	4
67	32	31-40	islam	married	married	secondary	nuclear	0	None	10000	1	1 to 5	8	quality	production and quality control	2	2 hours	yes	8	moderate	moderate	no opinion, yes own opinion	no opinion, yes,own dx	no	no	no	no	no	no	no	no	no	no	no	no	0	7	no hinderence /no disease	none	unlikely	often	often	often	8	6	7	6	5	1
68	40	31-40	islam	married	married	illiterate	nuclear	6	> 2	12000	5	1 to 5	8	cleaning	finishing	2	2 hours	yes	8	moderate	moderate	no opinion, yes own opinion	no opinion, yes,own dx	no	no	no	no	no	no	no	no	no	no	no	no	0	7	no hinderence /no disease	none	unlikely	often	often	often	8	6	7	6	5	1
69	25	21-30	islam	married	married	primary	joint	2	up to 2	9000	3	1 to 5	8	cleaning	finishing	2	2 hours	yes	8	rather good	rather good	no opinion, yes own opinion	no opinion, yes,own dx	no	no	no	no	no	no	no	no	no	no	no	no	0	7	no hinderence /no disease	none	relatively certain	rather often	rather often	rather often	8	8	7	6	5	7
70	35	31-40	islam	married	married	illiterate	nuclear	1	up to 2	11000	5	1 to 5	8	winding	sewing	2	2 hours	yes	8	moderate	moderate	no opinion, yes own opinion	no opinion, yes,own dx	no	no	no	no	no	no	no	no	no	no	no	no	0	7	no hinderence /no disease	none	not certain	often	often	often	8	6	7	6	5	4
71	30	21-30	islam	married	married	primary	nuclear	2	up to 2	10000	1	1 to 5	8	linking	linking	2	2 hours	yes	8	rather good	rather good	no opinion, yes own opinion	no opinion, yes,own dx	no	no	no	no	no	no	no	no	no	no	no	no	0	7	no hinderence /no disease	none	relatively certain	rather often	rather often	rather often	8	8	7	6	5	7
72	20	<= 20	islam	married	married	secondary	joint	1	up to 2	10000	2	1 to 5	10	finishing	finishing	2	2 hours	yes	8	moderate	moderate	no opinion, yes own opinion	no opinion, yes,own dx	no	no	no	no	no	no	no	no	no	no	no	no	0	7	no hinderence /no disease	none	not certain	often	often	often	8	6	7	6	5	4
73	28	21-30	islam	married	married	illiterate	joint	4	> 2	12000	2	1 to 5	10	pqc	production and quality control	2	2 hours	yes	8	moderate	moderate	no opinion, yes own opinion	no opinion, yes,own dx	no	no	no	no	no	no	no	no	no	no	no	no	0	7	no hinderence /no disease	none	not certain	often	often	often	8	6	7	6	5	4
74	38	31-40	islam	married	married	primary	nuclear	0	None	10000	3	1 to 5	10	admin	administration	2	2 hours	yes	8	moderate	moderate	no opinion, yes own opinion	no opinion, yes,own dx	no	no	no	no	no	no	no	no	no	no	no	no	0	7	no hinderence /no disease	none	not certain	often	often	often	8	6	7	6	5	4
75	23	21-30	islam	married	married	higher secondart	joint	0	None	10000	7	6 to 8	10	finishing	finishing	2	2 hours	yes	8	moderate	moderate	no opinion, yes own opinion	no opinion, yes,own dx	no	no	no	no	no	no	no	no	no	no	no	no	0	7	no hinderence /no disease	none	not certain	often	often	often	8	6	7	6	5	4
76	21	21-30	islam	married	married	secondary	nuclear	0	None	12000	1	1 to 5	10	finishing	finishing	2	2 hours	yes	9	moderate	moderate	no opinion, yes own opinion	no opinion, yes,own dx	no	no	no	no	no	no	no	no	no	no	no	no	0	7	no hinderence /no disease	none	not certain	often	often	often	9	6	7	6	5	4
77	40	31-40	islam	married	married	signature only	nuclear	4	> 2	12000	12	>10	8	cleaning	finishing	2	2 hours	yes	8	rather good	rather good	no opinion, yes own opinion	no opinion, yes,own dx	physicians dx	no	no	no	no	no	no	no	no	no	no	no	1	5	able to do but causes some symptoms	none	relatively certain	rather often	rather often	rather often	8	8	5	5	5	7
78	27	21-30	islam	married	married	secondary	nuclear	2	up to 2	12000	2	1 to 5	10	quality	production and quality control	2	2 hours	yes	8	moderate	moderate	no opinion, yes own opinion	no opinion, yes,own dx	no	no	no	no	no	no	no	no	no	no	no	no	0	7	no hinderence /no disease	none	not certain	often	often	often	8	6	7	6	5	4
79	37	31-40	islam	married	married	signature only	nuclear	3	> 2	12000	5	1 to 5	8	cleaning	finishing	2	2 hours	yes	8	rather good	rather good	no opinion, yes own opinion	no opinion, yes,own dx	no	no	no	no	no	no	no	no	no	no	no	no	0	7	no hinderence /no disease	none	relatively certain	rather often	rather often	rather often	8	8	7	6	5	7
80	40	31-40	islam	married	married	signature only	nuclear	3	> 2	10000	10	6 to 8	8	cleaning	finishing	2	2 hours	yes	8	rather good	rather good	no opinion, yes own opinion	no opinion, yes,own dx	no	no	no	no	no	no	no	no	no	no	no	no	0	7	no hinderence /no disease	none	relatively certain	rather often	rather often	rather often	8	8	7	6	5	7
81	35	31-40	islam	married	married	illiterate	joint	3	> 2	9000	2	1 to 5	10	cleaning	finishing	2	2 hours	yes	8	moderate	moderate	no opinion, yes own opinion	no opinion, yes,own dx	no	no	no	no	no	no	no	no	no	no	no	no	0	7	no hinderence /no disease	none	not certain	often	often	often	8	6	7	6	5	4
82	35	31-40	islam	married	married	signature only	nuclear	3	> 2	10000	5	1 to 5	8	cleaning	finishing	2	2 hours	yes	8	rather good	rather good	no opinion, yes own opinion	no opinion, yes,own dx	no	no	no	no	no	no	no	no	no	no	no	no	0	7	no hinderence /no disease	none	relatively certain	rather often	rather often	rather often	8	8	7	6	5	7
83	35	31-40	islam	widow	single	primary	nuclear	3	> 2	9000	8	6 to 8	8	cleaning	finishing	2	2 hours	yes	8	rather good	rather good	no opinion, yes own opinion	no opinion, yes,own dx	no	no	no	no	no	no	no	no	no	no	no	no	0	7	no hinderence /no disease	none	relatively certain	rather often	rather often	rather often	8	8	7	6	5	7
84	19	<= 20	islam	married	married	primary	nuclear	0	None	9000	10	6 to 8	8	linking	linking	4	> 2 hours	yes	6	rather good	rather good	no opinion, yes own opinion	no opinion, yes,own dx	no	no	no	no	no	no	no	no	no	no	no	no	0	7	no hinderence /no disease	none	relatively certain	rather often	rather often	rather often	6	8	7	6	5	7
85	30	21-30	islam	divorced	single	primary	nuclear	1	up to 2	9000	2	1 to 5	10	sewing	sewing	2	2 hours	yes	8	rather good	rather good	no opinion, yes own opinion	no opinion, yes,own dx	no	no	no	no	no	no	no	no	no	no	no	no	0	7	no hinderence /no disease	none	relatively certain	rather often	rather often	rather often	8	8	7	6	5	7
86	35	31-40	islam	married	married	illiterate	nuclear	3	> 2	9000	1	1 to 5	10	cleaning	finishing	2	2 hours	yes	8	moderate	moderate	no opinion, yes own opinion	no opinion, yes,own dx	no	no	no	no	no	no	no	no	no	no	no	no	0	7	no hinderence /no disease	none	not certain	often	often	often	8	6	7	6	5	4
87	34	31-40	hinduism	married	married	illiterate	nuclear	3	> 2	9000	2	1 to 5	8	cleaning	finishing	2	2 hours	yes	8	moderate	moderate	no opinion, yes own opinion	no opinion, yes,own dx	no	no	no	no	no	no	no	no	no	no	no	no	0	7	no hinderence /no disease	none	relatively certain	rather often	rather often	rather often	8	6	7	6	5	7
88	45	>40	islam	widow	single	illiterate	nuclear	3	> 2	9000	8	6 to 8	8	cleaning	finishing	2	2 hours	yes	8	rather good	rather good	no opinion, yes own opinion	no opinion, yes,own dx	no	no	no	no	no	no	no	no	no	no	no	no	0	7	no hinderence /no disease	none	relatively certain	rather often	rather often	rather often	8	8	7	6	5	7
89	40	31-40	islam	married	married	primary	nuclear	2	up to 2	9000	3	1 to 5	10	cleaning	finishing	2	2 hours	yes	8	rather good	moderate	no opinion, yes own opinion	no opinion, yes,own dx	no	no	no	no	no	no	no	no	no	no	no	no	0	7	no hinderence /no disease	none	relatively certain	rather often	rather often	rather often	8	7.5	7	6	5	7
90	40	31-40	islam	widow	single	signature only	nuclear	5	> 2	9000	3	1 to 5	8	cleaning	finishing	2	2 hours	yes	8	moderate	moderate	no opinion, yes own opinion	no opinion, yes,own dx	no	no	no	no	no	no	no	no	no	no	no	no	0	7	no hinderence /no disease	none	unlikely	often	often	often	8	6	7	6	5	1
91	22	21-30	islam	married	married	primary	nuclear	1	up to 2	9000	1	1 to 5	8	linking	linking	2	2 hours	yes	8	moderate	moderate	no opinion, yes own opinion	no opinion, yes,own dx	no	no	no	no	no	no	no	no	no	no	no	no	0	7	no hinderence /no disease	none	not certain	often	often	often	8	6	7	6	5	4
92	38	31-40	islam	married	married	illiterate	nuclear	4	> 2	12000	1	1 to 5	10	admin	administration	2	2 hours	yes	8	moderate	moderate	no opinion, yes own opinion	no opinion, yes,own dx	no	no	no	no	no	no	no	no	no	no	no	no	0	7	no hinderence /no disease	none	not certain	often	often	often	8	6	7	6	5	4
93	35	31-40	islam	married	married	primary	nuclear	2	up to 2	10000	2	1 to 5	10	winding	sewing	2	2 hours	yes	8	moderate	moderate	no opinion, yes own opinion	no opinion, yes,own dx	no	no	no	no	no	no	no	no	no	no	no	no	0	7	no hinderence /no disease	none	unlikely	often	often	often	8	6	7	6	5	1
94	30	21-30	islam	married	married	primary	nuclear	2	up to 2	10000	1	1 to 5	10	cleaning	finishing	2	2 hours	yes	8	rather good	rather good	no opinion, yes own opinion	no opinion, yes,own dx	no	no	no	no	no	no	no	no	no	no	no	no	0	7	no hinderence /no disease	none	relatively certain	rather often	rather often	rather often	8	8	7	6	5	7
95	30	21-30	islam	married	married	primary	nuclear	2	up to 2	10000	2	1 to 5	8	mending	linking	2	2 hours	yes	9	moderate	moderate	no opinion, yes own opinion	no opinion, yes,own dx	no	no	no	no	no	no	no	no	no	no	no	no	0	7	no hinderence /no disease	none	not certain	rather often	rather often	rather often	9	6	7	6	5	4
96	28	21-30	islam	married	married	primary	nuclear	2	up to 2	13000	2	1 to 5	8	iron	administration	2	2 hours	yes	8	moderate	moderate	no opinion, yes own opinion	no opinion, yes,own dx	no	no	no	no	no	no	no	no	no	no	no	no	0	7	no hinderence /no disease	none	relatively certain	rather often	rather often	rather often	8	6	7	6	5	7
97	26	21-30	hinduism	married	married	secondary	nuclear	2	up to 2	10000	8	6 to 8	8	pqc	production and quality control	2	2 hours	yes	8	moderate	moderate	no opinion, yes own opinion	no opinion, yes,own dx	no	no	no	no	no	no	no	no	no	no	no	no	0	7	no hinderence /no disease	none	relatively certain	rather often	rather often	rather often	8	6	7	6	5	7
98	30	21-30	islam	divorced	single	primary	nuclear	3	> 2	12000	9	6 to 8	8	sewing	sewing	2	2 hours	yes	8	moderate	moderate	no opinion, yes own opinion	no opinion, yes,own dx	no	no	no	no	no	no	no	no	no	no	no	no	0	7	no hinderence /no disease	none	not certain	rather often	rather often	rather often	8	6	7	6	5	4
99	30	21-30	islam	married	married	primary	nuclear	2	up to 2	12000	5	1 to 5	8	trimming	sewing	2	2 hours	yes	9	rather good	rather good	no opinion, yes own opinion	no opinion, yes,own dx	no	no	no	no	no	no	no	no	no	no	no	no	0	7	no hinderence /no disease	none	not certain	rather often	rather often	rather often	9	8	7	6	5	4
100	30	21-30	islam	married	married	primary	nuclear	2	up to 2	12000	8	6 to 8	8	pqc	production and quality control	2	2 hours	yes	9	rather good	very good	no opinion, yes own opinion	no opinion, yes,own dx	no	no	no	no	no	no	no	no	no	no	no	no	0	7	no hinderence /no disease	none	not certain	rather often	rather often	rather often	9	8.5	7	6	5	4
101	30	21-30	islam	married	married	signature only	nuclear	2	up to 2	12000	8	6 to 8	8	pqc	production and quality control	2	2 hours	yes	9	rather good	rather good	no opinion, yes own opinion	no opinion, yes,own dx	no	no	no	no	no	no	no	no	no	no	no	no	0	7	no hinderence /no disease	none	not certain	rather often	rather often	rather often	9	8	7	6	5	4
102	39	31-40	islam	married	married	secondary	nuclear	3	> 2	12000	5	1 to 5	8	mending	linking	2	2 hours	yes	8	rather good	rather good	no opinion, yes own opinion	no opinion, yes,own dx	no	no	no	no	no	no	no	no	no	no	no	no	0	7	no hinderence /no disease	none	relatively certain	rather often	rather often	rather often	8	8	7	6	5	7
103	20	<= 20	islam	divorced	single	signature only	joint	2	up to 2	10000	3	1 to 5	8	pqc	production and quality control	2	2 hours	yes	8	rather good	rather good	no opinion, yes own opinion	no opinion, yes,own dx	no	no	no	no	no	no	no	no	no	no	no	no	0	7	no hinderence /no disease	none	relatively certain	rather often	rather often	rather often	8	8	7	6	5	7
104	29	21-30	islam	married	married	signature only	nuclear	4	> 2	10000	8	6 to 8	8	trimming	sewing	2	2 hours	yes	9	rather good	rather good	no opinion, yes own opinion	no opinion, yes,own dx	no	no	no	no	no	no	no	no	no	no	no	no	0	7	no hinderence /no disease	none	not certain	rather often	rather often	often	9	8	7	6	5	4
105	30	21-30	islam	married	married	primary	nuclear	2	up to 2	12000	5	1 to 5	8	packing	finishing	2	2 hours	yes	8	rather good	rather good	no opinion, yes own opinion	no opinion, yes,own dx	no	no	no	no	no	no	no	no	no	no	no	no	0	7	no hinderence /no disease	none	relatively certain	rather often	rather often	rather often	8	8	7	6	5	7
106	23	21-30	islam	married	married	signature only	nuclear	1	up to 2	15000	3	1 to 5	8	trimming	sewing	2	2 hours	yes	8	moderate	moderate	no opinion, yes own opinion	no opinion, yes,own dx	no	no	no	no	no	no	no	no	no	no	no	no	0	7	no hinderence /no disease	none	not certain	rather often	rather often	rather often	8	6	7	6	5	4
107	25	21-30	islam	married	married	signature only	nuclear	2	up to 2	10000	2	1 to 5	8	pqc	production and quality control	2	2 hours	yes	6	moderate	moderate	no opinion, yes own opinion	no opinion, yes,own dx	no	no	no	no	no	no	no	no	no	no	no	no	0	7	able to do but causes some symptoms	none	not certain	sometimes	sometimes	sometimes	6	6	7	5	5	4
108	19	<= 20	islam	married	married	secondary	nuclear	1	up to 2	12000	1	1 to 5	8	linking	linking	2	2 hours	yes	8	rather good	rather good	no opinion, yes own opinion	no opinion, yes,own dx	no	no	no	no	no	no	no	no	no	no	no	no	0	7	no hinderence /no disease	none	relatively certain	rather often	rather often	rather often	8	8	7	6	5	7
109	19	<= 20	islam	married	married	primary	nuclear	0	None	8000	1	1 to 5	8	linking	linking	2	2 hours	yes	8	rather good	rather good	no opinion, yes own opinion	no opinion, yes,own dx	no	no	no	no	no	no	no	no	no	no	no	no	0	7	no hinderence /no disease	none	relatively certain	rather often	rather often	rather often	8	8	7	6	5	7
110	19	<= 20	islam	married	married	primary	nuclear	0	None	10000	2	1 to 5	8	trimming	sewing	2	2 hours	yes	8	rather good	rather good	no opinion, yes own opinion	no opinion, yes,own dx	no	no	no	no	no	no	no	no	no	no	no	no	0	7	no hinderence /no disease	none	relatively certain	rather often	rather often	rather often	8	8	7	6	5	7
111	22	21-30	islam	married	married	primary	nuclear	1	up to 2	18000	2	1 to 5	8	trimming	sewing	2	2 hours	yes	7	moderate	moderate	no opinion, yes own opinion	no opinion, yes,own dx	no	no	no	no	no	no	no	no	no	no	no	no	0	7	no hinderence /no disease	none	not certain	sometimes	sometimes	sometimes	7	6	7	6	5	4
112	37	31-40	islam	married	married	primary	nuclear	2	up to 2	10000	4	1 to 5	8	cleaning	finishing	2	2 hours	yes	8	rather good	rather good	no opinion, yes own opinion	no opinion, yes,own dx	no	no	no	no	no	no	no	no	no	no	no	no	0	7	no hinderence /no disease	none	relatively certain	rather often	rather often	rather often	8	8	7	6	5	7
113	36	31-40	islam	married	married	primary	nuclear	1	up to 2	10000	6	6 to 8	8	pqc	production and quality control	2	2 hours	yes	8	moderate	moderate	no opinion, yes own opinion	no opinion, yes,own dx	no	no	no	no	no	yes, physician's dx	no	no	no	no	no	no	1	5	no hinderence /no disease	none	not certain	rather often	rather often	rather often	8	6	5	6	5	4
114	40	31-40	islam	married	married	primary	nuclear	0	None	13000	3	1 to 5	8	mending	linking	2	2 hours	yes	8	rather good	rather good	no opinion, yes own opinion	no opinion, yes,own dx	no	no	no	no	no	no	no	no	no	no	no	no	0	7	no hinderence /no disease	none	not certain	rather often	rather often	rather often	8	8	7	6	5	4
115	35	31-40	islam	married	married	signature only	joint	2	up to 2	15000	12	>10	8	mending	linking	2	2 hours	yes	8	moderate	moderate	no opinion, yes own opinion	no opinion, yes,own dx	no	no	no	no	no	no	no	no	no	no	no	no	0	7	no hinderence /no disease	none	not certain	rather often	rather often	rather often	8	6	7	6	5	4
116	21	21-30	islam	married	married	primary	nuclear	0	None	10000	2	1 to 5	8	linking	linking	2	2 hours	yes	8	rather good	rather good	no opinion, yes own opinion	no opinion, yes,own dx	no	no	no	no	no	no	no	no	no	no	no	no	0	7	no hinderence /no disease	none	relatively certain	rather often	rather often	rather often	8	8	7	6	5	7
117	33	31-40	islam	married	married	primary	nuclear	1	up to 2	14000	7	6 to 8	8	quality	production and quality control	2	2 hours	yes	8	rather good	rather good	no opinion, yes own opinion	no opinion, yes,own dx	no	no	no	no	no	no	no	no	no	no	no	no	0	7	no hinderence /no disease	none	not certain	rather often	rather often	rather often	8	8	7	6	5	4
118	26	21-30	islam	married	married	primary	nuclear	1	up to 2	10000	3	1 to 5	8	sewing	sewing	2	2 hours	yes	8	moderate	moderate	no opinion, yes own opinion	no opinion, yes,own dx	no	no	no	no	no	no	no	no	no	no	no	no	0	7	no hinderence /no disease	none	relatively certain	rather often	rather often	rather often	8	6	7	6	5	7
119	30	21-30	islam	married	married	primary	nuclear	2	up to 2	12000	4	1 to 5	8	quality	production and quality control	2	2 hours	yes	8	rather good	rather good	no opinion, yes own opinion	no opinion, yes,own dx	no	no	no	no	no	no	no	no	no	no	no	no	0	7	no hinderence /no disease	none	relatively certain	rather often	rather often	rather often	8	8	7	6	5	7
120	32	31-40	islam	married	married	higher secondart	nuclear	2	up to 2	15000	5	1 to 5	8	quality	production and quality control	2	2 hours	yes	8	moderate	moderate	no opinion, yes own opinion	no opinion, yes,own dx	no	no	no	no	no	no	no	no	no	no	no	no	0	7	no hinderence /no disease	none	not certain	often	often	often	8	6	7	6	5	4
121	36	31-40	islam	married	married	primary	joint	2	up to 2	12000	3	1 to 5	8	linking	linking	2	2 hours	yes	8	moderate	moderate	no opinion, yes own opinion	no opinion, yes,own dx	no	no	no	no	no	no	no	no	no	no	no	no	0	7	no hinderence /no disease	none	not certain	often	often	often	8	6	7	6	5	4
122	35	31-40	islam	married	married	signature only	nuclear	2	up to 2	16000	9	6 to 8	8	linking	linking	2	2 hours	yes	8	moderate	moderate	no opinion, yes own opinion	no opinion, yes,own dx	no	no	no	no	no	no	no	no	no	no	no	no	0	7	no hinderence /no disease	none	not certain	often	often	often	8	6	7	6	5	4
123	35	31-40	islam	married	married	primary	nuclear	2	up to 2	10000	3	1 to 5	8	jaquered	production and quality control	2	2 hours	yes	8	moderate	moderate	no opinion, yes own opinion	no opinion, yes,own dx	no	no	no	no	no	no	no	no	no	no	no	no	0	7	no hinderence /no disease	none	not certain	often	often	often	8	6	7	6	5	4
124	26	21-30	islam	married	married	signature only	nuclear	2	up to 2	10000	3	1 to 5	8	jaquered	production and quality control	2	2 hours	yes	8	moderate	moderate	no opinion, yes own opinion	no opinion, yes,own dx	no	no	no	no	no	no	no	no	no	no	no	no	0	7	no hinderence /no disease	none	not certain	often	often	often	8	6	7	6	5	4
125	28	21-30	islam	married	married	signature only	nuclear	2	up to 2	10000	2	1 to 5	8	winding	sewing	2	2 hours	yes	8	rather good	rather good	no opinion, yes own opinion	no opinion, yes,own dx	no	no	no	no	no	no	no	no	no	no	no	no	0	7	no hinderence /no disease	none	relatively certain	rather often	rather often	rather often	8	8	7	6	5	7
126	32	31-40	islam	separated	single	signature only	nuclear	2	up to 2	10000	4	1 to 5	8	jaquered	production and quality control	2	2 hours	yes	8	rather good	rather good	no opinion, yes own opinion	no opinion, yes,own dx	no	no	no	no	no	no	no	no	no	no	no	no	0	7	no hinderence /no disease	none	relatively certain	rather often	rather often	rather often	8	8	7	6	5	7
127	27	21-30	islam	married	married	signature only	nuclear	2	up to 2	10000	5	1 to 5	8	linking	linking	2	2 hours	yes	8	moderate	moderate	no opinion, yes own opinion	no opinion, yes,own dx	no	no	no	no	no	no	no	no	no	no	no	no	0	7	no hinderence /no disease	none	relatively certain	rather often	rather often	rather often	8	6	7	6	5	7
128	39	31-40	islam	divorced	single	primary	joint	3	> 2	12000	8	6 to 8	8	linking	linking	2	2 hours	yes	8	rather good	rather good	no opinion, yes own opinion	no opinion, yes,own dx	no	no	no	yes,physician's dx	no	no	no	no	no	no	no	no	1	5	no hinderence /no disease	none	not certain	rather often	rather often	rather often	8	8	5	6	5	4
129	25	21-30	islam	married	married	primary	nuclear	1	up to 2	10000	2	1 to 5	8	linking	linking	2	2 hours	yes	8	rather good	rather good	no opinion, yes own opinion	no opinion, yes,own dx	no	no	no	no	no	no	no	no	no	no	no	no	0	7	no hinderence /no disease	none	not certain	rather often	rather often	rather often	8	8	7	6	5	4
130	24	21-30	islam	married	married	signature only	nuclear	0	None	9000	1	1 to 5	8	winding	sewing	2	2 hours	yes	8	moderate	moderate	no opinion, yes own opinion	no opinion, yes,own dx	no	no	no	no	no	no	no	no	no	no	no	no	0	7	no hinderence /no disease	none	not certain	rather often	rather often	rather often	8	6	7	6	5	4
131	38	31-40	islam	married	married	signature only	nuclear	2	up to 2	10000	5	1 to 5	8	winding	sewing	2	2 hours	yes	9	rather good	rather good	no opinion, yes own opinion	no opinion, yes,own dx	no	no	no	no	no	no	no	no	no	no	no	no	0	7	no hinderence /no disease	none	relatively certain	rather often	rather often	rather often	9	8	7	6	5	7
132	27	21-30	islam	divorced	single	secondary	joint	1	up to 2	15000	6	6 to 8	8	trimming	sewing	2	2 hours	yes	8	rather good	rather good	no opinion, yes own opinion	no opinion, yes,own dx	no	no	no	no	no	no	no	no	no	no	no	no	0	7	no hinderence /no disease	none	not certain	rather often	rather often	rather often	8	8	7	6	5	4
133	20	<= 20	islam	married	married	primary	nuclear	1	up to 2	9000	2	1 to 5	8	trimming	sewing	2	2 hours	yes	8	moderate	moderate	no opinion, yes own opinion	no opinion, yes,own dx	no	no	no	no	no	no	no	no	no	no	no	no	0	7	no hinderence /no disease	none	not certain	often	often	often	8	6	7	6	5	4
134	35	31-40	islam	married	married	signature only	nuclear	2	up to 2	10000	3	1 to 5	8	winding	sewing	2	2 hours	yes	8	rather good	rather good	no opinion, yes own opinion	no opinion, yes,own dx	no	no	no	no	no	no	no	no	no	no	no	no	0	7	no hinderence /no disease	none	not certain	rather often	rather often	rather often	8	8	7	6	5	4
135	41	>40	islam	divorced	single	primary	nuclear	2	up to 2	10000	8	6 to 8	8	winding	sewing	2	2 hours	yes	8	rather good	rather good	no opinion, yes own opinion	no opinion, yes,own dx	no	no	no	no	no	no	no	no	no	no	no	no	0	7	no hinderence /no disease	none	relatively certain	rather often	rather often	rather often	8	8	7	6	5	7
136	41	>40	islam	married	married	signature only	joint	2	up to 2	12000	3	1 to 5	8	trimming	sewing	2	2 hours	yes	8	rather good	rather good	no opinion, yes own opinion	no opinion, yes,own dx	no	no	no	no	no	no	no	no	no	no	no	no	0	7	no hinderence /no disease	none	relatively certain	rather often	rather often	rather often	8	8	7	6	5	7
137	25	21-30	islam	married	married	secondary	nuclear	2	up to 2	15000	9	6 to 8	8	trimming	sewing	2	2 hours	yes	8	rather good	rather good	no opinion, yes own opinion	no opinion, yes,own dx	no	no	no	no	no	no	no	no	no	no	no	no	0	7	no hinderence /no disease	none	not certain	rather often	rather often	rather often	8	8	7	6	5	4
138	26	21-30	hinduism	married	married	secondary	joint	3	> 2	10000	2	1 to 5	8	quality	production and quality control	2	2 hours	yes	8	moderate	moderate	no opinion, yes own opinion	no opinion, yes,own dx	no	no	no	no	no	no	no	no	no	no	no	no	0	7	no hinderence /no disease	none	relatively certain	often	often	often	8	6	7	6	5	7
139	38	31-40	islam	married	married	signature only	nuclear	3	> 2	10000	9	6 to 8	8	quality	production and quality control	2	2 hours	yes	8	rather good	rather good	no opinion, yes own opinion	no opinion, yes,own dx	no	no	no	no	no	no	no	no	no	no	no	no	0	7	no hinderence /no disease	none	not certain	rather often	rather often	rather often	8	8	7	6	5	4
140	20	<= 20	islam	married	married	secondary	nuclear	0	None	12000	1	1 to 5	8	sewing	sewing	2	2 hours	yes	8	moderate	moderate	no opinion, yes own opinion	no opinion, yes,own dx	no	no	no	no	no	yes, physician's dx	yes,physian's dx	no	no	no	no	no	2	4	no hinderence /no disease	none	not certain	rather often	rather often	rather often	8	6	4	6	5	4
141	31	31-40	islam	married	married	signature only	joint	4	> 2	15000	7	6 to 8	8	quality	production and quality control	2	2 hours	yes	8	moderate	moderate	no opinion, yes own opinion	no opinion, yes,own dx	no	no	no	no	no	no	no	no	no	no	no	no	0	7	no hinderence /no disease	none	relatively certain	rather often	rather often	rather often	8	6	7	6	5	7
142	43	>40	islam	married	married	primary	nuclear	2	up to 2	10000	6	6 to 8	8	admin	administration	2	2 hours	yes	8	rather good	rather good	no opinion, yes own opinion	no opinion, yes,own dx	no	no	no	no	no	no	yes,physian's dx	no	no	no	no	no	1	5	no hinderence /no disease	none	relatively certain	rather often	rather often	rather often	8	8	5	6	5	7
143	46	>40	islam	married	married	signature only	nuclear	2	up to 2	10000	4	1 to 5	8	admin	administration	2	2 hours	yes	8	moderate	moderate	no opinion, yes own opinion	no opinion, yes,own dx	no	no	no	no	no	yes, physician's dx	no	no	no	no	no	no	1	5	no hinderence /no disease	none	not certain	rather often	rather often	rather often	8	6	5	6	5	4
144	32	31-40	islam	separated	single	secondary	joint	3	> 2	15000	6	6 to 8	8	linking	linking	4	> 2 hours	yes	8	moderate	moderate	no opinion, yes own opinion	no opinion, yes,own dx	no	no	no	no	no	no	no	no	no	no	no	no	0	7	no hinderence /no disease	none	not certain	often	often	often	8	6	7	6	5	4
145	24	21-30	islam	married	married	primary	nuclear	1	up to 2	10000	2	1 to 5	8	linking	linking	4	> 2 hours	yes	8	rather good	rather good	no opinion, yes own opinion	no opinion, yes,own dx	no	no	no	no	no	no	no	no	no	no	no	no	0	7	no hinderence /no disease	none	not certain	rather often	rather often	rather often	8	8	7	6	5	4
146	21	21-30	islam	married	married	primary	nuclear	3	> 2	12000	3	1 to 5	8	sewing	sewing	2	2 hours	yes	8	moderate	moderate	no opinion, yes own opinion	no opinion, yes,own dx	no	no	no	no	no	no	no	no	no	no	no	no	0	7	no hinderence /no disease	none	unlikely	often	often	often	8	6	7	6	5	1
147	41	>40	islam	married	married	secondary	nuclear	2	up to 2	15000	6	6 to 8	8	trimming	sewing	2	2 hours	yes	8	moderate	moderate	no opinion, yes own opinion	no opinion, yes,own dx	no	no	no	no	no	no	no	no	no	no	no	no	0	7	no hinderence /no disease	none	unlikely	often	often	often	8	6	7	6	5	1
148	25	21-30	islam	married	married	primary	nuclear	2	up to 2	8000	2	1 to 5	8	sewing	sewing	2	2 hours	yes	7	moderate	moderate	no opinion, yes own opinion	no opinion, yes,own dx	no	no	no	no	no	no	no	no	no	no	no	no	0	7	no hinderence /no disease	none	unlikely	often	often	often	7	6	7	6	5	1
149	40	31-40	islam	divorced	single	primary	joint	2	up to 2	15000	5	1 to 5	8	trimming	sewing	2	2 hours	yes	8	moderate	moderate	no opinion, yes own opinion	no opinion, yes,own dx	no	no	no	no	no	no	no	no	no	no	no	no	0	7	no hinderence /no disease	none	unlikely	often	often	often	8	6	7	6	5	1
150	31	31-40	islam	married	married	primary	nuclear	2	up to 2	10000	3	1 to 5	8	trimming	sewing	2	2 hours	yes	8	moderate	moderate	no opinion, yes own opinion	no opinion, yes,own dx	no	no	no	no	no	no	no	no	no	no	no	no	0	7	no hinderence /no disease	none	unlikely	often	often	often	8	6	7	6	5	1
152	35	31-40	islam	divorced	single	secondary	joint	3	> 2	15000	4	1 to 5	8	trimming	sewing	2	2 hours	yes	8	moderate	moderate	no opinion, yes own opinion	no opinion, yes,own dx	no	no	no	no	no	no	no	no	no	no	no	no	0	7	no hinderence /no disease	none	unlikely	often	often	often	8	6	7	6	5	1
152	28	21-30	islam	married	married	primary	nuclear	2	up to 2	10000	2	1 to 5	8	trimming	sewing	2	2 hours	yes	8	moderate	moderate	no opinion, yes own opinion	no opinion, yes,own dx	no	no	no	no	no	no	no	no	no	no	no	no	0	7	no hinderence /no disease	none	unlikely	often	often	often	8	6	7	6	5	1
153	28	21-30	islam	married	married	primary	nuclear	2	up to 2	14000	3	1 to 5	8	trimming	sewing	2	2 hours	yes	8	moderate	moderate	no opinion, yes own opinion	no opinion, yes,own dx	no	no	no	no	no	no	no	no	no	no	no	no	0	7	no hinderence /no disease	none	unlikely	often	often	often	8	6	7	6	5	1
154	44	>40	islam	married	married	primary	nuclear	2	up to 2	12000	6	6 to 8	8	trimming	sewing	2	2 hours	yes	7	moderate	moderate	no opinion, yes own opinion	no opinion, yes,own dx	no	no	no	no	no	no	no	no	no	no	no	no	0	7	no hinderence /no disease	none	unlikely	often	often	often	7	6	7	6	5	1
155	32	31-40	islam	married	married	primary	joint	1	up to 2	12000	3	1 to 5	8	sewing	sewing	2	2 hours	yes	7	moderate	moderate	no opinion, yes own opinion	no opinion, yes,own dx	no	no	no	no	no	no	no	no	no	no	no	no	0	7	no hinderence /no disease	none	not certain	often	often	often	7	6	7	6	5	4
156	31	31-40	islam	married	married	signature only	nuclear	2	up to 2	15000	4	1 to 5	8	sewing	sewing	2	2 hours	yes	8	moderate	moderate	no opinion, yes own opinion	no opinion, yes,own dx	no	no	no	no	no	no	no	no	no	no	no	no	0	7	no hinderence /no disease	none	not certain	often	often	often	8	6	7	6	5	4
157	29	21-30	islam	married	married	primary	nuclear	2	up to 2	10000	3	1 to 5	8	sewing	sewing	2	2 hours	yes	8	moderate	moderate	no opinion, yes own opinion	no opinion, yes,own dx	no	no	no	no	no	no	no	no	no	no	no	no	0	7	no hinderence /no disease	none	not certain	often	often	often	8	6	7	6	5	4
158	27	21-30	islam	married	married	primary	joint	2	up to 2	15000	3	1 to 5	8	sewing	sewing	2	2 hours	yes	7	moderate	moderate	no opinion, yes own opinion	no opinion, yes,own dx	no	no	no	no	no	no	no	no	no	no	no	no	0	7	no hinderence /no disease	none	unlikely	often	often	often	7	6	7	6	5	1
159	23	21-30	islam	married	married	primary	nuclear	2	up to 2	12000	3	1 to 5	8	sewing	sewing	2	2 hours	yes	8	moderate	moderate	no opinion, yes own opinion	no opinion, yes,own dx	no	no	no	no	no	no	no	no	no	no	no	no	0	7	no hinderence /no disease	none	not certain	often	often	often	8	6	7	6	5	4
160	25	21-30	islam	married	married	primary	nuclear	2	up to 2	14000	2	1 to 5	8	sewing	sewing	2	2 hours	yes	8	moderate	moderate	no opinion, yes own opinion	no opinion, yes,own dx	no	no	no	no	no	no	no	no	no	no	no	no	0	7	no hinderence /no disease	none	not certain	rather often	rather often	rather often	8	6	7	6	5	4
161	33	31-40	islam	married	married	primary	nuclear	2	up to 2	10000	2	1 to 5	8	sewing	sewing	2	2 hours	yes	8	rather good	rather good	no opinion, yes own opinion	no opinion, yes,own dx	no	no	no	no	no	no	no	no	no	no	no	no	0	7	no hinderence /no disease	none	relatively certain	often	often	often	8	8	7	6	5	7
162	25	21-30	islam	married	married	primary	nuclear	2	up to 2	16000	4	1 to 5	8	sewing	sewing	2	2 hours	yes	8	rather good	rather good	no opinion, yes own opinion	no opinion, yes,own dx	no	no	no	no	no	no	no	no	no	no	no	no	0	7	no hinderence /no disease	none	not certain	rather often	rather often	rather often	8	8	7	6	5	4
163	24	21-30	islam	married	married	primary	nuclear	2	up to 2	12000	2	1 to 5	8	sewing	sewing	2	2 hours	yes	8	rather good	rather good	no opinion, yes own opinion	no opinion, yes,own dx	no	no	no	no	no	no	no	no	no	no	no	no	0	7	no hinderence /no disease	none	not certain	rather often	rather often	rather often	8	8	7	6	5	4
164	27	21-30	hinduism	divorced	single	higher secondart	joint	1	up to 2	18000	8	6 to 8	8	quality	production and quality control	2	2 hours	yes	9	rather good	rather good	no opinion, yes own opinion	no opinion, yes,own dx	no	no	no	no	no	no	no	no	no	no	no	no	0	7	no hinderence /no disease	none	relatively certain	often	often	often	9	8	7	6	5	7
165	39	31-40	islam	divorced	single	primary	nuclear	2	up to 2	15000	5	1 to 5	8	sample	administration	2	2 hours	yes	8	moderate	moderate	no opinion, yes own opinion	no opinion, yes,own dx	no	no	no	no	no	no	no	no	no	no	no	no	0	7	no hinderence /no disease	none	not certain	rather often	rather often	rather often	8	6	7	6	5	4
166	36	31-40	islam	married	married	primary	nuclear	3	> 2	16000	9	6 to 8	8	sewing	sewing	2	2 hours	yes	8	rather good	rather good	no opinion, yes own opinion	no opinion, yes,own dx	no	no	no	no	no	no	no	no	no	no	no	no	0	7	no hinderence /no disease	none	not certain	rather often	rather often	rather often	8	8	7	6	5	4
167	23	21-30	islam	divorced	single	primary	nuclear	1	up to 2	10000	1	1 to 5	8	quality	production and quality control	2	2 hours	yes	9	moderate	moderate	no opinion, yes own opinion	no opinion, yes,own dx	no	no	no	no	no	no	no	no	no	no	no	no	0	7	no hinderence /no disease	none	relatively certain	rather often	rather often	rather often	9	6	7	6	5	7
168	36	31-40	islam	married	married	signature only	nuclear	3	> 2	15000	6	6 to 8	8	quality	production and quality control	2	2 hours	yes	8	rather good	rather good	no opinion, yes own opinion	no opinion, yes,own dx	no	no	no	no	no	no	no	no	no	no	no	no	0	7	no hinderence /no disease	none	not certain	rather often	rather often	rather often	8	8	7	6	5	4
169	38	31-40	islam	married	married	signature only	nuclear	2	up to 2	10000	2	1 to 5	8	quality	production and quality control	2	2 hours	yes	8	rather good	rather good	no opinion, yes own opinion	no opinion, yes,own dx	no	no	no	yes,physician's dx	no	no	no	no	yes,physician's dx	no	no	no	2	4	able to do but causes some symptoms	none	not certain	sometimes	rather often	rather often	8	8	4	5	5	4
170	28	21-30	islam	married	married	primary	nuclear	2	up to 2	14000	4	1 to 5	8	quality	production and quality control	2	2 hours	yes	9	moderate	moderate	no opinion, yes own opinion	no opinion, yes,own dx	no	no	no	no	no	no	no	no	no	no	no	no	0	7	no hinderence /no disease	none	not certain	rather often	rather often	rather often	9	6	7	6	5	4
171	27	21-30	islam	widow	single	secondary	joint	2	up to 2	15000	4	1 to 5	8	quality	production and quality control	2	2 hours	yes	8	rather good	rather good	no opinion, yes own opinion	no opinion, yes,own dx	no	no	no	no	no	no	no	no	no	no	no	no	0	7	no hinderence /no disease	none	not certain	rather often	rather often	rather often	8	8	7	6	5	4
172	39	31-40	islam	married	married	primary	nuclear	2	up to 2	18000	3	1 to 5	8	quality	production and quality control	2	2 hours	yes	9	rather good	rather good	no opinion, yes own opinion	no opinion, yes,own dx	no	no	no	no	no	no	no	no	no	no	no	no	0	7	no hinderence /no disease	none	not certain	rather often	rather often	rather often	9	8	7	6	5	4
173	42	>40	islam	married	married	primary	joint	4	> 2	12000	10	6 to 8	8	pqc	production and quality control	2	2 hours	yes	9	rather good	rather good	no opinion, yes own opinion	no opinion, yes,own dx	no	no	no	no	no	no	no	no	no	no	no	no	0	7	no hinderence /no disease	none	relatively certain	rather often	rather often	rather often	9	8	7	6	5	7
174	42	>40	islam	divorced	single	primary	nuclear	2	up to 2	15000	6	6 to 8	8	pqc	production and quality control	2	2 hours	yes	7	rather good	rather good	no opinion, yes own opinion	no opinion, yes,own dx	no	no	no	no	no	no	no	no	no	no	no	no	0	7	no hinderence /no disease	none	not certain	rather often	rather often	rather often	7	8	7	6	5	4
175	24	21-30	islam	married	married	signature only	nuclear	2	up to 2	8000	1	1 to 5	8	pqc	production and quality control	2	2 hours	yes	8	rather good	rather good	no opinion, yes own opinion	no opinion, yes,own dx	no	no	no	no	no	no	no	no	no	no	no	no	0	7	no hinderence /no disease	none	not certain	often	often	often	8	8	7	6	5	4
176	51	>40	islam	married	married	primary	nuclear	2	up to 2	15000	8	6 to 8	8	pqc	production and quality control	2	2 hours	yes	8	rather good	rather good	no opinion, yes own opinion	no opinion, yes,own dx	no	no	no	no	no	no	no	no	no	no	no	no	0	7	no hinderence /no disease	none	relatively certain	rather often	rather often	rather often	8	8	7	6	5	7
177	39	31-40	islam	married	married	primary	nuclear	1	up to 2	10000	3	1 to 5	8	pqc	production and quality control	2	2 hours	yes	8	rather good	rather good	no opinion, yes own opinion	no opinion, yes,own dx	no	no	no	no	no	no	no	no	no	no	no	no	0	7	no hinderence /no disease	none	relatively certain	rather often	rather often	rather often	8	8	7	6	5	7
178	26	21-30	islam	married	married	primary	nuclear	2	up to 2	14000	3	1 to 5	8	pqc	production and quality control	2	2 hours	yes	9	rather good	rather good	no opinion, yes own opinion	no opinion, yes,own dx	no	no	no	no	no	no	no	no	no	no	no	no	0	7	no hinderence /no disease	none	relatively certain	rather often	rather often	rather often	9	8	7	6	5	7
179	22	21-30	islam	widow	single	signature only	nuclear	2	up to 2	10000	2	1 to 5	8	pqc	production and quality control	2	2 hours	yes	8	rather good	rather good	no opinion, yes own opinion	no opinion, yes,own dx	no	no	no	no	no	no	no	no	no	no	no	no	0	7	no hinderence /no disease	none	relatively certain	rather often	rather often	rather often	8	8	7	6	5	7
180	21	21-30	islam	married	married	primary	nuclear	2	up to 2	12000	2	1 to 5	8	iron	administration	2	2 hours	yes	8	moderate	moderate	no opinion, yes own opinion	no opinion, yes,own dx	no	no	no	no	no	no	no	no	no	no	no	no	0	7	no hinderence /no disease	none	relatively certain	rather often	rather often	rather often	8	6	7	6	5	7
181	23	21-30	islam	divorced	single	primary	nuclear	2	up to 2	15000	3	1 to 5	8	linking	linking	2	2 hours	yes	8	rather good	rather good	no opinion, yes own opinion	no opinion, yes,own dx	no	no	no	no	no	no	no	no	no	no	no	no	0	7	no hinderence /no disease	none	not certain	rather often	rather often	rather often	8	8	7	6	5	4
182	25	21-30	islam	married	married	signature only	nuclear	2	up to 2	10000	1	1 to 5	8	linking	linking	2	2 hours	yes	8	rather good	rather good	no opinion, yes own opinion	no opinion, yes,own dx	no	no	no	no	no	no	no	no	no	no	no	no	0	7	no hinderence /no disease	none	not certain	rather often	rather often	rather often	8	8	7	6	5	4
183	29	21-30	islam	married	married	primary	nuclear	2	up to 2	13000	3	1 to 5	8	linking	linking	2	2 hours	yes	7	very good	moderate	no opinion, yes own opinion	no opinion, yes,own dx	no	no	no	no	no	no	no	no	no	no	no	no	0	7	no hinderence /no disease	none	relatively certain	rather often	rather often	rather often	7	9	7	6	5	7
184	33	31-40	islam	married	married	primary	joint	3	> 2	12000	2	1 to 5	8	jaquered	production and quality control	2	2 hours	yes	8	rather good	moderate	no opinion, yes own opinion	no opinion, yes,own dx	no	no	no	no	no	no	no	no	no	no	no	no	0	7	no hinderence /no disease	none	not certain	often	often	often	8	7.5	7	6	5	4
185	36	31-40	islam	widow	single	primary	nuclear	2	up to 2	10000	4	1 to 5	8	linking	linking	2	2 hours	yes	9	rather good	rather good	no opinion, yes own opinion	no opinion, yes,own dx	no	no	no	no	no	no	no	no	no	no	no	no	0	7	no hinderence /no disease	none	not certain	rather often	rather often	rather often	9	8	7	6	5	4
186	38	31-40	islam	married	married	primary	nuclear	2	up to 2	15000	3	1 to 5	8	jaquered	production and quality control	2	2 hours	yes	8	rather good	rather good	no opinion, yes own opinion	no opinion, yes,own dx	no	no	no	no	no	no	no	no	no	no	no	no	0	7	no hinderence /no disease	none	not certain	often	often	often	8	8	7	6	5	4
187	26	21-30	islam	married	married	signature only	nuclear	3	> 2	12000	3	1 to 5	8	linking	linking	2	2 hours	yes	9	rather good	rather good	no opinion, yes own opinion	no opinion, yes,own dx	no	no	no	no	no	no	no	no	no	no	no	no	0	7	no hinderence /no disease	none	relatively certain	rather often	rather often	rather often	9	8	7	6	5	7
188	41	>40	islam	divorced	single	primary	joint	3	> 2	16000	9	6 to 8	8	packing	finishing	2	2 hours	yes	9	rather good	rather good	no opinion, yes own opinion	no opinion, yes,own dx	no	no	no	no	no	no	no	no	no	no	no	no	0	7	no hinderence /no disease	none	relatively certain	often	often	often	9	8	7	6	5	7
189	26	21-30	islam	widow	single	primary	nuclear	1	up to 2	10000	3	1 to 5	8	packing	finishing	2	2 hours	yes	8	moderate	moderate	no opinion, yes own opinion	no opinion, yes,own dx	no	no	no	no	no	no	no	no	no	no	no	no	0	7	no hinderence /no disease	none	not certain	rather often	rather often	rather often	8	6	7	6	5	4
190	31	31-40	islam	married	married	primary	nuclear	2	up to 2	10000	3	1 to 5	8	packing	finishing	2	2 hours	yes	8	moderate	moderate	no opinion, yes own opinion	no opinion, yes,own dx	no	no	no	no	no	no	no	no	no	no	no	no	0	7	no hinderence /no disease	none	not certain	often	often	often	8	6	7	6	5	4
191	41	>40	islam	divorced	single	primary	joint	3	> 2	16000	6	6 to 8	8	packing	finishing	2	2 hours	yes	8	rather good	rather good	no opinion, yes own opinion	no opinion, yes,own dx	no	no	no	no	no	no	no	no	no	no	no	no	0	7	no hinderence /no disease	none	relatively certain	rather often	rather often	rather often	8	8	7	6	5	7
192	22	21-30	islam	married	married	secondary	nuclear	3	> 2	18000	3	1 to 5	8	mending	linking	2	2 hours	yes	8	rather good	rather good	no opinion, yes own opinion	no opinion, yes,own dx	no	no	no	no	no	no	no	no	no	no	no	no	0	7	no hinderence /no disease	none	not certain	rather often	rather often	rather often	8	8	7	6	5	4
193	21	21-30	islam	married	married	signature only	nuclear	2	up to 2	10000	2	1 to 5	8	mending	linking	2	2 hours	yes	8	rather good	rather good	no opinion, yes own opinion	no opinion, yes,own dx	no	no	no	no	no	no	no	no	no	no	no	no	0	7	no hinderence /no disease	none	not certain	often	often	often	8	8	7	6	5	4
194	41	>40	islam	married	married	signature only	nuclear	2	up to 2	10000	4	1 to 5	8	mending	linking	2	2 hours	yes	8	rather good	rather good	no opinion, yes own opinion	no opinion, yes,own dx	no	no	no	no	no	no	no	no	no	no	no	no	0	7	no hinderence /no disease	none	relatively certain	rather often	rather often	rather often	8	8	7	6	5	7
195	28	21-30	islam	married	married	primary	nuclear	3	> 2	15000	4	1 to 5	8	pqc	production and quality control	2	2 hours	yes	7	moderate	moderate	no opinion, yes own opinion	no opinion, yes,own dx	no	no	no	no	no	no	no	no	no	no	no	no	0	7	no hinderence /no disease	none	not certain	often	often	often	7	6	7	6	5	4
196	36	31-40	islam	separated	single	primary	nuclear	2	up to 2	15000	4	1 to 5	8	pqc	production and quality control	2	2 hours	yes	8	moderate	moderate	no opinion, yes own opinion	no opinion, yes,own dx	no	no	no	no	no	no	no	no	no	no	no	no	0	7	no hinderence /no disease	none	unlikely	sometimes	often	often	8	6	7	6	5	1
197	34	31-40	islam	married	married	primary	nuclear	3	> 2	15000	4	1 to 5	8	pqc	production and quality control	2	2 hours	yes	7	moderate	moderate	no opinion, yes own opinion	no opinion, yes,own dx	no	no	no	no	no	no	no	no	no	no	no	no	0	7	no hinderence /no disease	none	unlikely	often	often	often	7	6	7	6	5	1
198	28	21-30	islam	married	married	illiterate	nuclear	2	up to 2	12000	3	1 to 5	8	pqc	production and quality control	2	2 hours	yes	9	moderate	moderate	no opinion, yes own opinion	no opinion, yes,own dx	no	no	no	no	no	no	no	no	no	no	no	no	0	7	no hinderence /no disease	none	not certain	often	often	often	9	6	7	6	5	4
199	29	21-30	islam	married	married	primary	nuclear	2	up to 2	14000	3	1 to 5	8	pqc	production and quality control	2	2 hours	yes	8	moderate	moderate	no opinion, yes own opinion	no opinion, yes,own dx	no	no	no	no	no	no	no	no	no	no	no	no	0	7	no hinderence /no disease	none	unlikely	often	often	often	8	6	7	6	5	1
200	24	21-30	islam	single	single	primary	nuclear	1	up to 2	12000	3	1 to 5	8	pqc	production and quality control	2	2 hours	yes	9	moderate	moderate	no opinion, yes own opinion	no opinion, yes,own dx	no	no	no	no	no	no	no	no	no	no	no	no	0	7	no hinderence /no disease	none	unlikely	often	often	often	9	6	7	6	5	1
201	38	31-40	islam	married	married	primary	nuclear	2	up to 2	12000	4	1 to 5	8	pqc	production and quality control	2	2 hours	yes	8	moderate	moderate	no opinion, yes own opinion	no opinion, yes,own dx	no	no	no	no	no	no	no	no	no	no	no	no	0	7	no hinderence /no disease	none	not certain	often	often	often	8	6	7	6	5	4
202	33	31-40	islam	married	married	primary	nuclear	2	up to 2	15000	5	1 to 5	8	pqc	production and quality control	2	2 hours	yes	8	moderate	moderate	no opinion, yes own opinion	no opinion, yes,own dx	no	no	no	no	no	no	no	no	no	no	no	no	0	7	no hinderence /no disease	none	not certain	often	often	often	8	6	7	6	5	4
203	24	21-30	islam	divorced	single	primary	nuclear	2	up to 2	10000	3	1 to 5	8	pqc	production and quality control	2	2 hours	yes	8	moderate	moderate	no opinion, yes own opinion	no opinion, yes,own dx	no	no	no	no	no	no	no	no	no	no	no	no	0	7	no hinderence /no disease	none	not certain	often	often	often	8	6	7	6	5	4
204	28	21-30	islam	married	married	primary	nuclear	2	up to 2	10000	3	1 to 5	8	mending	linking	2	2 hours	yes	8	moderate	moderate	no opinion, yes own opinion	no opinion, yes,own dx	no	no	no	no	no	no	no	no	no	no	no	no	0	7	no hinderence /no disease	none	not certain	often	often	often	8	6	7	6	5	4
205	26	21-30	islam	married	married	primary	nuclear	2	up to 2	15000	5	1 to 5	8	packing	finishing	2	2 hours	yes	8	moderate	moderate	no opinion, yes own opinion	no opinion, yes,own dx	no	no	no	no	no	no	no	no	no	no	no	no	0	7	no hinderence /no disease	none	relatively certain	rather often	rather often	rather often	8	6	7	6	5	7
206	21	21-30	islam	married	married	signature only	nuclear	1	up to 2	10000	2	1 to 5	8	packing	finishing	2	2 hours	yes	8	moderate	moderate	no opinion, yes own opinion	no opinion, yes,own dx	no	no	no	no	no	no	no	no	no	no	no	no	0	7	no hinderence /no disease	none	not certain	rather often	rather often	rather often	8	6	7	6	5	4
207	23	21-30	islam	married	married	primary	nuclear	2	up to 2	12000	3	1 to 5	8	mending	linking	2	2 hours	yes	8	moderate	moderate	no opinion, yes own opinion	no opinion, yes,own dx	no	no	no	no	no	no	no	no	no	no	no	no	0	7	no hinderence /no disease	none	not certain	rather often	rather often	rather often	8	6	7	6	5	4
208	22	21-30	islam	married	married	illiterate	joint	0	None	10000	2	1 to 5	8	mending	linking	2	2 hours	yes	9	rather good	very good	no opinion, yes own opinion	no opinion, yes,own dx	no	no	no	no	yes, physician's dx	no	no	no	no	no	no	no	2	4	no hinderence /no disease	none	not certain	rather often	rather often	rather often	9	8.5	4	6	5	4
209	36	31-40	islam	married	married	primary	nuclear	2	up to 2	12000	6	6 to 8	8	packing	finishing	2	2 hours	yes	8	rather good	rather good	no opinion, yes own opinion	no opinion, yes,own dx	no	no	no	no	no	no	no	no	no	no	no	no	0	7	no hinderence /no disease	none	relatively certain	rather often	rather often	rather often	8	8	7	6	5	7
210	26	21-30	islam	widow	single	primary	nuclear	2	up to 2	14000	5	1 to 5	8	packing	finishing	2	2 hours	yes	8	moderate	moderate	no opinion, yes own opinion	no opinion, yes,own dx	no	no	no	no	no	no	no	no	no	no	no	no	0	7	no hinderence /no disease	none	not certain	rather often	rather often	rather often	8	6	7	6	5	4
211	28	21-30	islam	married	married	primary	nuclear	2	up to 2	12000	4	1 to 5	8	mending	linking	2	2 hours	yes	8	moderate	moderate	no opinion, yes own opinion	no opinion, yes,own dx	no	no	no	no	no	no	no	no	no	no	no	no	0	7	no hinderence /no disease	none	not certain	often	often	often	8	6	7	6	5	4
212	40	31-40	islam	divorced	single	secondary	joint	3	> 2	15000	9	6 to 8	8	mending	linking	2	2 hours	yes	7	rather good	moderate	no opinion, yes own opinion	no opinion, yes,own dx	no	no	no	no	no	no	no	no	no	no	no	no	0	7	no hinderence /no disease	none	not certain	rather often	rather often	rather often	7	7.5	7	6	5	4
213	24	21-30	islam	married	married	primary	nuclear	2	up to 2	10000	3	1 to 5	8	linking	linking	2	2 hours	yes	8	rather good	rather good	no opinion, yes own opinion	no opinion, yes,own dx	no	no	no	no	no	no	no	no	no	no	no	no	0	7	no hinderence /no disease	none	relatively certain	often	often	often	8	8	7	6	5	7
214	27	21-30	islam	widow	single	primary	nuclear	3	> 2	15000	5	1 to 5	8	linking	linking	2	2 hours	yes	8	rather good	rather good	no opinion, yes own opinion	no opinion, yes,own dx	no	no	no	no	no	no	no	no	no	no	no	no	0	7	no hinderence /no disease	none	not certain	rather often	rather often	rather often	8	8	7	6	5	4
215	27	21-30	islam	married	married	primary	nuclear	2	up to 2	10000	7	6 to 8	8	linking	linking	2	2 hours	yes	8	moderate	moderate	no opinion, yes own opinion	no opinion, yes,own dx	no	no	no	no	no	no	no	no	no	no	no	no	0	7	no hinderence /no disease	none	not certain	rather often	rather often	rather often	8	6	7	6	5	4
216	33	31-40	islam	married	married	primary	nuclear	4	> 2	15000	7	6 to 8	8	linking	linking	2	2 hours	yes	8	rather good	rather good	no opinion, yes own opinion	no opinion, yes,own dx	no	no	no	no	no	no	no	no	no	no	no	no	0	7	no hinderence /no disease	none	relatively certain	rather often	rather often	rather often	8	8	7	6	5	7
217	34	31-40	islam	widow	single	secondary	nuclear	3	> 2	14000	4	1 to 5	8	linking	linking	2	2 hours	yes	8	moderate	moderate	no opinion, yes own opinion	no opinion, yes,own dx	no	no	no	no	no	no	no	no	no	no	no	no	0	7	able to do but causes some symptoms	max 9days	not certain	rather often	rather often	rather often	8	6	7	5	4	4
218	29	21-30	islam	married	married	primary	nuclear	2	up to 2	10000	6	6 to 8	8	linking	linking	2	2 hours	yes	8	rather good	rather good	no opinion, yes own opinion	no opinion, yes,own dx	no	no	no	no	no	no	no	no	no	no	no	no	0	7	no hinderence /no disease	none	not certain	often	often	often	8	8	7	6	5	4
219	36	31-40	islam	married	married	primary	nuclear	4	> 2	18000	10	6 to 8	8	linking	linking	2	2 hours	yes	7	moderate	moderate	no opinion, yes own opinion	no opinion, yes,own dx	no	no	no	no	no	no	no	no	no	no	no	no	0	7	no hinderence /no disease	none	not certain	sometimes	rather often	rather often	7	6	7	6	5	4
220	25	21-30	islam	married	married	primary	nuclear	2	up to 2	10000	3	1 to 5	8	linking	linking	2	2 hours	yes	9	rather good	rather good	no opinion, yes own opinion	no opinion, yes,own dx	no	no	no	no	no	no	no	no	no	no	no	no	0	7	no hinderence /no disease	none	not certain	rather often	rather often	rather often	9	8	7	6	5	4
221	24	21-30	islam	married	married	secondary	nuclear	0	None	15000	5	1 to 5	8	linking	linking	2	2 hours	yes	9	moderate	moderate	no opinion, yes own opinion	no opinion, yes,own dx	no	no	no	no	no	no	no	no	no	no	no	no	0	7	no hinderence /no disease	none	not certain	rather often	rather often	rather often	9	6	7	6	5	4
222	29	21-30	islam	married	married	primary	nuclear	2	up to 2	12000	5	1 to 5	8	linking	linking	2	2 hours	yes	9	rather good	rather good	no opinion, yes own opinion	no opinion, yes,own dx	no	no	no	no	no	no	no	no	no	no	no	no	0	7	no hinderence /no disease	none	not certain	often	often	often	9	8	7	6	5	4
223	29	21-30	islam	married	married	primary	nuclear	2	up to 2	16000	4	1 to 5	8	linking	linking	2	2 hours	yes	8	rather good	rather good	no opinion, yes own opinion	no opinion, yes,own dx	no	no	no	no	no	no	no	no	no	no	no	no	0	7	no hinderence /no disease	none	not certain	rather often	rather often	rather often	8	8	7	6	5	4
224	24	21-30	islam	married	married	primary	nuclear	2	up to 2	15000	3	1 to 5	8	linking	linking	2	2 hours	yes	8	moderate	moderate	no opinion, yes own opinion	no opinion, yes,own dx	no	no	no	no	no	no	no	no	no	no	no	no	0	7	no hinderence /no disease	none	not certain	rather often	rather often	rather often	8	6	7	6	5	4
225	22	21-30	islam	divorced	single	primary	nuclear	2	up to 2	10000	2	1 to 5	8	linking	linking	2	2 hours	yes	8	moderate	moderate	no opinion, yes own opinion	no opinion, yes,own dx	no	no	no	no	no	no	no	no	no	no	no	no	0	7	no hinderence /no disease	none	not certain	rather often	rather often	rather often	8	6	7	6	5	4
226	28	21-30	islam	divorced	single	secondary	joint	3	> 2	12000	4	1 to 5	8	linking	linking	2	2 hours	yes	8	rather good	rather good	no opinion, yes own opinion	no opinion, yes,own dx	no	no	no	no	no	no	no	no	no	no	no	no	0	7	no hinderence /no disease	none	not certain	rather often	rather often	rather often	8	8	7	6	5	4
227	24	21-30	islam	married	married	primary	nuclear	3	> 2	12000	3	1 to 5	8	linking	linking	2	2 hours	yes	8	moderate	moderate	no opinion, yes own opinion	no opinion, yes,own dx	no	no	no	no	no	no	no	no	no	no	no	no	0	7	no hinderence /no disease	none	not certain	rather often	rather often	rather often	8	6	7	6	5	4
228	28	21-30	islam	divorced	single	primary	nuclear	2	up to 2	15000	4	1 to 5	8	linking	linking	2	2 hours	yes	8	rather good	rather good	no opinion, yes own opinion	no opinion, yes,own dx	no	no	no	no	no	no	no	no	no	no	no	no	0	7	no hinderence /no disease	none	not certain	rather often	rather often	rather often	8	8	7	6	5	4
229	35	31-40	islam	married	married	secondary	nuclear	2	up to 2	16000	4	1 to 5	8	linking	linking	2	2 hours	yes	8	moderate	moderate	no opinion, yes own opinion	no opinion, yes,own dx	no	no	no	no	no	no	no	no	no	no	no	no	0	7	no hinderence /no disease	none	not certain	rather often	rather often	rather often	8	6	7	6	5	4
230	24	21-30	islam	married	married	primary	nuclear	2	up to 2	14000	3	1 to 5	8	linking	linking	2	2 hours	yes	8	moderate	moderate	no opinion, yes own opinion	no opinion, yes,own dx	no	no	no	no	no	yes, physician's dx	no	no	no	no	no	no	1	5	able to do but causes some symptoms	none	not certain	rather often	rather often	rather often	8	6	5	5	5	4
231	41	>40	islam	married	married	secondary	joint	3	> 2	14000	7	6 to 8	8	linking	linking	2	2 hours	yes	8	moderate	moderate	no opinion, yes own opinion	no opinion, yes,own dx	no	no	no	no	no	yes, physician's dx	no	no	no	no	no	no	1	5	no hinderence /no disease	none	not certain	rather often	rather often	rather often	8	6	5	6	5	4
232	22	21-30	islam	divorced	single	primary	nuclear	3	> 2	15000	4	1 to 5	8	linking	linking	2	2 hours	yes	8	rather good	rather good	no opinion, yes own opinion	no opinion, yes,own dx	no	no	no	no	no	no	no	no	no	no	no	no	0	7	no hinderence /no disease	none	relatively certain	rather often	rather often	rather often	8	8	7	6	5	7
233	30	21-30	islam	widow	single	primary	nuclear	2	up to 2	10000	4	1 to 5	8	linking	linking	2	2 hours	yes	9	rather good	rather good	no opinion, yes own opinion	no opinion, yes,own dx	no	no	no	no	no	no	no	no	no	no	no	no	0	7	no hinderence /no disease	none	not certain	sometimes	rather often	rather often	9	8	7	6	5	4
234	22	21-30	islam	married	married	primary	nuclear	2	up to 2	16000	4	1 to 5	8	linking	linking	2	2 hours	yes	8	moderate	moderate	no opinion, yes own opinion	no opinion, yes,own dx	no	no	no	no	no	no	no	no	no	no	no	no	0	7	no hinderence /no disease	none	not certain	rather often	rather often	rather often	8	6	7	6	5	4
235	27	21-30	islam	married	married	primary	nuclear	3	> 2	12000	3	1 to 5	8	linking	linking	2	2 hours	yes	8	rather good	rather good	no opinion, yes own opinion	no opinion, yes,own dx	no	no	no	no	no	no	no	no	no	no	no	no	0	7	no hinderence /no disease	none	not certain	rather often	rather often	rather often	8	8	7	6	5	4
236	33	31-40	islam	married	married	signature only	nuclear	2	up to 2	12000	4	1 to 5	8	linking	linking	2	2 hours	yes	8	moderate	moderate	no opinion, yes own opinion	no opinion, yes,own dx	no	no	no	no	no	no	no	no	no	no	no	no	0	7	no hinderence /no disease	none	not certain	rather often	rather often	rather often	8	6	7	6	5	4
237	23	21-30	islam	divorced	single	secondary	joint	2	up to 2	10000	3	1 to 5	8	linking	linking	2	2 hours	yes	8	moderate	moderate	no opinion, yes own opinion	no opinion, yes,own dx	no	no	no	no	no	no	no	no	no	no	no	no	0	7	no hinderence /no disease	none	not certain	often	sometimes	sometimes	8	6	7	6	5	4
238	29	21-30	islam	married	married	primary	nuclear	3	> 2	16000	4	1 to 5	8	linking	linking	2	2 hours	yes	8	rather good	rather good	no opinion, yes own opinion	no opinion, yes,own dx	no	no	no	no	no	no	no	no	no	no	no	no	0	7	no hinderence /no disease	none	not certain	sometimes	rather often	rather often	8	8	7	6	5	4
239	36	31-40	islam	married	married	secondary	nuclear	2	up to 2	15000	6	6 to 8	8	linking	linking	2	2 hours	yes	8	moderate	moderate	no opinion, yes own opinion	no opinion, yes,own dx	no	no	no	no	no	no	no	no	no	no	no	no	0	7	no hinderence /no disease	none	relatively certain	rather often	rather often	rather often	8	6	7	6	5	7
240	21	21-30	islam	married	married	primary	nuclear	2	up to 2	10000	2	1 to 5	8	linking	linking	2	2 hours	yes	8	rather good	rather good	no opinion, yes own opinion	no opinion, yes,own dx	no	no	no	no	no	no	no	no	no	no	no	no	0	7	no hinderence /no disease	none	not certain	rather often	rather often	rather often	8	8	7	6	5	4
242	38	31-40	islam	divorced	single	primary	nuclear	2	up to 2	16000	8	6 to 8	8	linking	linking	2	2 hours	yes	9	moderate	moderate	no opinion, yes own opinion	no opinion, yes,own dx	no	no	no	no	no	no	no	no	no	no	no	no	0	7	no hinderence /no disease	none	not certain	rather often	rather often	rather often	9	6	7	6	5	4
243	36	31-40	islam	divorced	single	secondary	joint	2	up to 2	15000	7	6 to 8	8	linking	linking	2	2 hours	yes	8	rather good	rather good	no opinion, yes own opinion	no opinion, yes,own dx	no	no	no	no	no	no	no	no	no	no	no	no	0	7	no hinderence /no disease	none	not certain	rather often	rather often	rather often	8	8	7	6	5	4
244	21	21-30	islam	married	married	primary	nuclear	2	up to 2	10000	2	1 to 5	8	linking	linking	2	2 hours	yes	8	moderate	moderate	no opinion, yes own opinion	no opinion, yes,own dx	no	no	no	no	no	no	no	no	no	no	no	no	0	7	no hinderence /no disease	none	not certain	rather often	rather often	rather often	8	6	7	6	5	4
245	26	21-30	islam	married	married	primary	nuclear	1	up to 2	10000	2	1 to 5	8	linking	linking	2	2 hours	yes	8	rather good	rather good	no opinion, yes own opinion	no opinion, yes,own dx	no	no	no	no	no	no	no	no	no	no	no	no	0	7	no hinderence /no disease	none	relatively certain	rather often	rather often	rather often	8	8	7	6	5	7
246	41	>40	islam	widow	single	signature only	joint	2	up to 2	15000	12	>10	8	pqc	production and quality control	2	2 hours	yes	7	moderate	moderate	no opinion, yes own opinion	no opinion, yes,own dx	no	no	no	no	no	no	no	no	no	no	no	no	0	7	able to do but causes some symptoms	none	not certain	rather often	rather often	rather often	7	6	7	5	5	4
247	25	21-30	islam	married	married	primary	nuclear	2	up to 2	12000	5	1 to 5	8	pqc	production and quality control	2	2 hours	yes	8	rather good	rather good	no opinion, yes own opinion	no opinion, yes,own dx	no	no	no	no	no	no	no	no	no	no	no	no	0	7	no hinderence /no disease	none	not certain	rather often	rather often	rather often	8	8	7	6	5	4
248	41	>40	islam	married	married	secondary	nuclear	2	up to 2	18000	15	>10	8	pqc	production and quality control	2	2 hours	yes	7	moderate	moderate	no opinion, yes own opinion	no opinion, yes,own dx	no	no	no	no	no	no	no	no	no	no	no	no	0	7	no hinderence /no disease	none	not certain	rather often	rather often	rather often	7	6	7	6	5	4
249	20	<= 20	islam	married	married	primary	nuclear	2	up to 2	10000	2	1 to 5	8	pqc	production and quality control	2	2 hours	yes	9	rather good	rather good	no opinion, yes own opinion	no opinion, yes,own dx	no	no	no	no	no	no	no	no	no	no	no	no	0	7	no hinderence /no disease	none	relatively certain	often	often	often	9	8	7	6	5	7
250	29	21-30	islam	divorced	single	primary	nuclear	1	up to 2	15000	8	6 to 8	8	pqc	production and quality control	2	2 hours	yes	8	rather good	rather good	no opinion, yes own opinion	no opinion, yes,own dx	no	no	no	no	no	no	no	no	no	no	no	no	0	7	no hinderence /no disease	none	unlikely	rather often	rather often	rather often	8	8	7	6	5	1
251	35	31-40	islam	married	married	primary	nuclear	2	up to 2	16000	10	6 to 8	8	pqc	production and quality control	2	2 hours	yes	8	moderate	moderate	no opinion, yes own opinion	no opinion, yes,own dx	no	no	no	no	no	no	no	no	no	no	no	no	0	7	no hinderence /no disease	none	not certain	rather often	rather often	rather often	8	6	7	6	5	4
252	29	21-30	islam	widow	single	primary	joint	0	None	10000	2	1 to 5	8	pqc	production and quality control	2	2 hours	yes	8	rather good	rather good	no opinion, yes own opinion	no opinion, yes,own dx	no	no	no	no	no	no	no	no	no	no	no	no	0	7	no hinderence /no disease	none	not certain	rather often	rather often	rather often	8	8	7	6	5	4
253	36	31-40	islam	married	married	primary	nuclear	2	up to 2	18000	12	>10	8	pqc	production and quality control	2	2 hours	yes	8	rather good	rather good	no opinion, yes own opinion	no opinion, yes,own dx	no	no	no	no	no	no	no	no	no	no	no	no	0	7	no hinderence /no disease	none	not certain	rather often	rather often	rather often	8	8	7	6	5	4
254	35	31-40	islam	divorced	single	secondary	joint	3	> 2	16000	12	>10	8	pqc	production and quality control	2	2 hours	yes	7	moderate	moderate	no opinion, yes own opinion	no opinion, yes,own dx	no	no	no	no	no	no	no	no	no	no	no	no	0	7	no hinderence /no disease	none	not certain	rather often	rather often	rather often	7	6	7	6	5	4
255	39	31-40	islam	married	married	primary	joint	4	> 2	25000	15	>10	8	pqc	production and quality control	2	2 hours	yes	7	moderate	moderate	no opinion, yes own opinion	no opinion, yes,own dx	no	no	no	no	no	no	no	no	no	no	no	no	0	7	no hinderence /no disease	none	not certain	rather often	rather often	rather often	7	6	7	6	5	4
256	23	21-30	islam	married	married	primary	nuclear	2	up to 2	10000	3	1 to 5	8	quality	production and quality control	2	2 hours	yes	9	rather good	rather good	no opinion, yes own opinion	no opinion, yes,own dx	no	no	no	no	no	no	no	no	no	no	no	no	0	7	no hinderence /no disease	none	relatively certain	often	rather often	rather often	9	8	7	6	5	7
257	36	31-40	hinduism	married	married	secondary	nuclear	2	up to 2	18000	12	>10	8	quality	production and quality control	2	2 hours	yes	8	moderate	moderate	no opinion, yes own opinion	no opinion, yes,own dx	no	no	no	no	no	no	no	no	no	no	no	no	0	7	no hinderence /no disease	none	relatively certain	rather often	rather often	rather often	8	6	7	6	5	7
258	36	31-40	islam	married	married	primary	joint	3	> 2	18000	16	>10	8	pqc	production and quality control	2	2 hours	yes	8	moderate	moderate	no opinion, yes own opinion	no opinion, yes,own dx	no	no	no	no	no	no	no	no	no	no	no	no	0	7	no hinderence /no disease	none	not certain	rather often	rather often	rather often	8	6	7	6	5	4
259	29	21-30	islam	married	married	primary	joint	2	up to 2	15000	7	6 to 8	8	pqc	production and quality control	2	2 hours	yes	8	moderate	moderate	no opinion, yes own opinion	no opinion, yes,own dx	no	no	no	no	no	no	no	no	no	no	no	no	0	7	no hinderence /no disease	none	relatively certain	often	rather often	rather often	8	6	7	6	5	7
260	21	21-30	islam	married	married	primary	nuclear	2	up to 2	10000	2	1 to 5	8	pqc	production and quality control	2	2 hours	yes	8	rather good	rather good	no opinion, yes own opinion	no opinion, yes,own dx	no	no	no	no	no	no	no	no	no	no	no	no	0	7	no hinderence /no disease	none	relatively certain	rather often	rather often	rather often	8	8	7	6	5	7
261	32	31-40	islam	divorced	single	signature only	nuclear	2	up to 2	16000	12	>10	8	pqc	production and quality control	2	2 hours	yes	8	rather good	rather good	no opinion, yes own opinion	no opinion, yes,own dx	no	no	no	no	no	no	no	no	no	no	no	no	0	7	no hinderence /no disease	none	not certain	rather often	rather often	rather often	8	8	7	6	5	4
262	37	31-40	islam	married	married	primary	nuclear	2	up to 2	16000	18	>10	8	quality	production and quality control	2	2 hours	yes	8	rather good	rather good	no opinion, yes own opinion	no opinion, yes,own dx	no	no	no	no	no	no	no	no	no	no	no	no	0	7	no hinderence /no disease	none	not certain	rather often	rather often	rather often	8	8	7	6	5	4
263	34	31-40	islam	separated	single	secondary	nuclear	1	up to 2	18000	12	>10	8	quality	production and quality control	2	2 hours	yes	8	moderate	moderate	no opinion, yes own opinion	no opinion, yes,own dx	no	no	no	no	no	no	no	no	no	no	no	no	0	7	no hinderence /no disease	none	not certain	rather often	rather often	rather often	8	6	7	6	5	4
264	35	31-40	islam	married	married	primary	nuclear	2	up to 2	15000	10	6 to 8	8	quality	production and quality control	2	2 hours	yes	7	moderate	moderate	no opinion, yes own opinion	no opinion, yes,own dx	no	no	no	no	no	no	no	no	no	no	no	no	0	7	no hinderence /no disease	none	not certain	rather often	rather often	rather often	7	6	7	6	5	4
265	29	21-30	islam	married	married	secondary	joint	2	up to 2	12000	8	6 to 8	8	quality	production and quality control	2	2 hours	yes	8	moderate	moderate	no opinion, yes own opinion	no opinion, yes,own dx	no	no	no	no	no	no	no	no	no	no	no	no	0	7	no hinderence /no disease	none	not certain	rather often	rather often	rather often	8	6	7	6	5	4
266	24	21-30	islam	married	married	primary	nuclear	2	up to 2	10000	3	1 to 5	8	quality	production and quality control	2	2 hours	yes	8	rather good	rather good	no opinion, yes own opinion	no opinion, yes,own dx	no	no	no	no	no	no	no	no	no	no	no	no	0	7	no hinderence /no disease	none	not certain	rather often	rather often	rather often	8	8	7	6	5	4
267	25	21-30	islam	married	married	primary	nuclear	2	up to 2	10000	5	1 to 5	8	quality	production and quality control	2	2 hours	yes	9	rather good	rather good	no opinion, yes own opinion	no opinion, yes,own dx	no	no	no	no	no	no	no	no	no	no	no	no	0	7	no hinderence /no disease	none	not certain	rather often	rather often	rather often	9	8	7	6	5	4
268	26	21-30	islam	married	married	primary	nuclear	2	up to 2	10000	5	1 to 5	8	quality	production and quality control	2	2 hours	yes	8	rather good	rather good	no opinion, yes own opinion	no opinion, yes,own dx	no	no	no	no	no	no	no	no	no	no	no	no	0	7	no hinderence /no disease	none	relatively certain	often	often	often	8	8	7	6	5	7
269	21	21-30	islam	married	married	primary	nuclear	2	up to 2	8000	2	1 to 5	8	quality	production and quality control	2	2 hours	yes	8	rather good	rather good	no opinion, yes own opinion	no opinion, yes,own dx	no	no	no	no	no	no	no	no	no	no	no	no	0	7	no hinderence /no disease	none	relatively certain	rather often	rather often	rather often	8	8	7	6	5	7
270	27	21-30	islam	divorced	single	primary	nuclear	2	up to 2	10000	5	1 to 5	8	quality	production and quality control	2	2 hours	yes	8	rather good	rather good	no opinion, yes own opinion	no opinion, yes,own dx	no	no	no	no	no	no	no	no	no	no	no	no	0	7	no hinderence /no disease	none	not certain	rather often	rather often	rather often	8	8	7	6	5	4
271	36	31-40	islam	married	married	primary	nuclear	2	up to 2	15000	10	6 to 8	8	quality	production and quality control	2	2 hours	yes	8	moderate	moderate	no opinion, yes own opinion	no opinion, yes,own dx	no	no	no	no	no	no	no	no	no	no	no	no	0	7	no hinderence /no disease	none	not certain	often	rather often	rather often	8	6	7	6	5	4
272	20	<= 20	islam	married	married	primary	nuclear	0	None	8000	1	1 to 5	8	quality	production and quality control	2	2 hours	yes	8	rather good	rather good	no opinion, yes own opinion	no opinion, yes,own dx	no	no	no	no	no	no	no	no	no	no	no	no	0	7	no hinderence /no disease	none	relatively certain	often	rather often	rather often	8	8	7	6	5	7
273	29	21-30	islam	married	married	primary	nuclear	2	up to 2	10000	6	6 to 8	8	quality	production and quality control	2	2 hours	yes	8	moderate	moderate	no opinion, yes own opinion	no opinion, yes,own dx	no	no	no	no	no	no	no	no	no	no	no	no	0	7	no hinderence /no disease	none	not certain	often	rather often	rather often	8	6	7	6	5	4
274	27	21-30	islam	married	married	signature only	nuclear	2	up to 2	10000	5	1 to 5	8	quality	production and quality control	2	2 hours	yes	8	moderate	moderate	no opinion, yes own opinion	no opinion, yes,own dx	no	no	no	no	no	no	no	no	no	no	no	no	0	7	no hinderence /no disease	none	relatively certain	often	often	often	8	6	7	6	5	7
275	36	31-40	islam	widow	single	signature only	nuclear	2	up to 2	15000	12	>10	8	quality	production and quality control	2	2 hours	yes	8	moderate	moderate	no opinion, yes own opinion	no opinion, yes,own dx	no	no	no	no	no	no	no	no	no	no	no	no	0	7	no hinderence /no disease	none	not certain	often	rather often	rather often	8	6	7	6	5	4
276	36	31-40	islam	married	married	primary	nuclear	2	up to 2	15000	8	6 to 8	8	quality	production and quality control	2	2 hours	yes	8	moderate	moderate	no opinion, yes own opinion	no opinion, yes,own dx	no	no	no	no	no	no	no	no	no	no	no	no	0	7	no hinderence /no disease	none	not certain	rather often	rather often	rather often	8	6	7	6	5	4
277	25	21-30	islam	married	married	primary	nuclear	2	up to 2	10000	3	1 to 5	8	quality	production and quality control	2	2 hours	yes	8	moderate	moderate	no opinion, yes own opinion	no opinion, yes,own dx	no	no	no	no	no	no	no	no	no	no	no	no	0	7	no hinderence /no disease	none	not certain	rather often	rather often	rather often	8	6	7	6	5	4
278	26	21-30	islam	married	married	primary	nuclear	2	up to 2	10000	2	1 to 5	8	quality	production and quality control	2	2 hours	yes	8	rather good	rather good	no opinion, yes own opinion	no opinion, yes,own dx	no	no	no	no	no	no	no	no	no	no	no	no	0	7	no hinderence /no disease	none	not certain	rather often	rather often	rather often	8	8	7	6	5	4
279	33	31-40	islam	married	married	primary	joint	2	up to 2	12000	5	1 to 5	8	sample	administration	2	2 hours	yes	8	rather good	rather good	no opinion, yes own opinion	no opinion, yes,own dx	no	no	no	no	no	no	no	no	no	no	no	no	0	7	no hinderence /no disease	none	not certain	rather often	rather often	rather often	8	8	7	6	5	4
280	32	31-40	islam	married	married	primary	joint	2	up to 2	10000	5	1 to 5	8	sample	administration	2	2 hours	yes	8	moderate	moderate	no opinion, yes own opinion	no opinion, yes,own dx	no	no	no	no	no	no	no	no	no	no	no	no	0	7	no hinderence /no disease	none	not certain	rather often	rather often	rather often	8	6	7	6	5	4
281	34	31-40	islam	divorced	single	secondary	joint	2	up to 2	15000	10	6 to 8	8	sewing	sewing	2	2 hours	yes	8	moderate	moderate	no opinion, yes own opinion	no opinion, yes,own dx	no	no	no	no	no	no	no	no	no	no	no	no	0	7	no hinderence /no disease	none	not certain	rather often	rather often	rather often	8	6	7	6	5	4
282	41	>40	islam	widow	single	primary	nuclear	4	> 2	20000	15	>10	8	sewing	sewing	2	2 hours	yes	7	moderate	moderate	no opinion, yes own opinion	no opinion, yes,own dx	no	no	no	no	no	no	no	no	no	no	no	no	0	7	no hinderence /no disease	none	not certain	rather often	rather often	rather often	7	6	7	6	5	4
283	31	31-40	islam	married	married	primary	nuclear	3	> 2	12000	8	6 to 8	8	sewing	sewing	2	2 hours	yes	8	moderate	moderate	no opinion, yes own opinion	no opinion, yes,own dx	no	no	no	no	no	no	no	no	no	no	no	no	0	7	no hinderence /no disease	none	not certain	rather often	rather often	rather often	8	6	7	6	5	4
284	28	21-30	islam	married	married	primary	nuclear	2	up to 2	10000	4	1 to 5	8	sewing	sewing	2	2 hours	yes	8	rather good	rather good	no opinion, yes own opinion	no opinion, yes,own dx	no	no	no	no	no	no	no	no	no	no	no	no	0	7	no hinderence /no disease	none	relatively certain	rather often	rather often	rather often	8	8	7	6	5	7
285	28	21-30	islam	married	married	primary	joint	2	up to 2	15000	8	6 to 8	8	sewing	sewing	2	2 hours	yes	9	rather good	rather good	no opinion, yes own opinion	no opinion, yes,own dx	no	no	no	no	no	no	no	no	no	no	no	no	0	7	no hinderence /no disease	none	relatively certain	often	rather often	rather often	9	8	7	6	5	7
286	30	21-30	islam	married	married	primary	joint	2	up to 2	15000	8	6 to 8	8	sewing	sewing	2	2 hours	yes	9	moderate	moderate	no opinion, yes own opinion	no opinion, yes,own dx	no	no	no	no	no	no	no	no	no	no	no	no	0	7	no hinderence /no disease	none	not certain	often	rather often	rather often	9	6	7	6	5	4
287	26	21-30	islam	single	single	primary	nuclear	0	None	15000	6	6 to 8	8	sewing	sewing	2	2 hours	yes	9	rather good	rather good	no opinion, yes own opinion	no opinion, yes,own dx	no	no	no	no	no	no	no	no	no	no	no	no	0	7	no hinderence /no disease	none	relatively certain	rather often	rather often	rather often	9	8	7	6	5	7
288	30	21-30	islam	married	married	primary	joint	2	up to 2	15000	8	6 to 8	8	sewing	sewing	2	2 hours	yes	8	rather good	rather good	no opinion, yes own opinion	no opinion, yes,own dx	no	no	no	no	no	no	no	no	no	no	no	no	0	7	no hinderence /no disease	none	not certain	rather often	rather often	rather often	8	8	7	6	5	4
289	25	21-30	islam	married	married	secondary	joint	2	up to 2	10000	3	1 to 5	8	sewing	sewing	2	2 hours	yes	8	moderate	moderate	no opinion, yes own opinion	no opinion, yes,own dx	no	no	no	no	no	no	no	no	no	no	no	no	0	7	no hinderence /no disease	none	relatively certain	rather often	rather often	rather often	8	6	7	6	5	7
290	34	31-40	islam	married	married	primary	nuclear	3	> 2	15000	6	6 to 8	8	sewing	sewing	2	2 hours	yes	8	moderate	moderate	no opinion, yes own opinion	no opinion, yes,own dx	no	no	no	no	no	no	no	no	no	no	no	no	0	7	no hinderence /no disease	none	not certain	rather often	rather often	rather often	8	6	7	6	5	4
291	31	31-40	islam	divorced	single	secondary	nuclear	2	up to 2	12000	7	6 to 8	8	sewing	sewing	2	2 hours	yes	7	moderate	moderate	no opinion, yes own opinion	no opinion, yes,own dx	no	no	no	no	no	no	no	no	no	no	no	no	0	7	no hinderence /no disease	none	not certain	rather often	rather often	rather often	7	6	7	6	5	4
292	32	31-40	islam	married	married	signature only	nuclear	3	> 2	12000	8	6 to 8	8	sewing	sewing	2	2 hours	yes	7	moderate	moderate	no opinion, yes own opinion	no opinion, yes,own dx	no	no	no	no	no	no	no	no	no	no	no	no	0	7	no hinderence /no disease	none	not certain	often	rather often	rather often	7	6	7	6	5	4
293	27	21-30	islam	married	married	signature only	nuclear	3	> 2	12000	7	6 to 8	8	sewing	sewing	2	2 hours	yes	8	moderate	moderate	no opinion, yes own opinion	no opinion, yes,own dx	no	no	no	no	no	no	no	no	no	no	no	no	0	7	no hinderence /no disease	none	not certain	often	rather often	rather often	8	6	7	6	5	4
294	31	31-40	islam	divorced	single	signature only	joint	2	up to 2	15000	10	6 to 8	8	sewing	sewing	2	2 hours	yes	8	rather good	rather good	no opinion, yes own opinion	no opinion, yes,own dx	no	no	no	no	no	no	no	no	no	no	no	no	0	7	no hinderence /no disease	none	not certain	often	rather often	rather often	8	8	7	6	5	4
295	23	21-30	islam	married	married	signature only	joint	1	up to 2	9000	2	1 to 5	8	sewing	sewing	2	2 hours	yes	8	rather good	rather good	no opinion, yes own opinion	no opinion, yes,own dx	no	no	no	no	no	no	no	no	no	no	no	no	0	7	no hinderence /no disease	none	not certain	rather often	rather often	rather often	8	8	7	6	5	4
296	25	21-30	islam	married	married	signature only	joint	1	up to 2	10000	3	1 to 5	8	sewing	sewing	2	2 hours	yes	9	rather good	rather good	no opinion, yes own opinion	no opinion, yes,own dx	no	no	no	no	no	no	no	no	no	no	no	no	0	7	no hinderence /no disease	none	relatively certain	rather often	rather often	rather often	9	8	7	6	5	7
297	35	31-40	islam	married	married	signature only	nuclear	1	up to 2	12000	5	1 to 5	8	trimming	sewing	2	2 hours	yes	8	moderate	moderate	no opinion, yes own opinion	no opinion, yes,own dx	no	no	no	no	no	no	no	no	no	no	no	no	0	7	no hinderence /no disease	none	not certain	rather often	rather often	rather often	8	6	7	6	5	4
298	34	31-40	islam	married	married	secondary	nuclear	2	up to 2	15000	4	1 to 5	8	trimming	sewing	2	2 hours	yes	8	rather good	rather good	no opinion, yes own opinion	no opinion, yes,own dx	no	no	no	no	no	no	no	no	no	no	no	no	0	7	no hinderence /no disease	none	not certain	often	rather often	rather often	8	8	7	6	5	4
299	35	31-40	islam	married	married	signature only	joint	1	up to 2	12000	4	1 to 5	8	trimming	sewing	2	2 hours	yes	7	rather good	rather good	no opinion, yes own opinion	no opinion, yes,own dx	no	no	no	no	no	no	no	no	no	no	no	no	0	7	no hinderence /no disease	none	not certain	often	rather often	rather often	7	8	7	6	5	4
300	33	31-40	islam	married	married	signature only	nuclear	2	up to 2	15000	4	1 to 5	8	trimming	sewing	2	2 hours	yes	8	rather good	rather good	no opinion, yes own opinion	no opinion, yes,own dx	no	no	no	no	no	no	no	no	no	no	no	no	0	7	no hinderence /no disease	none	not certain	rather often	rather often	rather often	8	8	7	6	5	4
301	36	31-40	islam	married	married	primary	nuclear	2	up to 2	10000	3	1 to 5	8	trimming	sewing	2	2 hours	yes	7	moderate	moderate	no opinion, yes own opinion	no opinion, yes,own dx	no	no	no	no	no	no	no	no	no	no	no	no	0	7	no hinderence /no disease	none	not certain	rather often	rather often	rather often	7	6	7	6	5	4
302	38	31-40	islam	married	married	signature only	nuclear	3	> 2	14000	6	6 to 8	8	trimming	sewing	2	2 hours	yes	8	rather good	rather good	no opinion, yes own opinion	no opinion, yes,own dx	no	no	no	no	no	no	no	no	no	no	no	no	0	7	no hinderence /no disease	none	not certain	rather often	rather often	rather often	8	8	7	6	5	4
303	40	31-40	islam	married	married	primary	nuclear	2	up to 2	12000	4	1 to 5	8	trimming	sewing	2	2 hours	yes	8	moderate	moderate	no opinion, yes own opinion	no opinion, yes,own dx	no	no	no	no	no	no	no	no	no	no	no	no	0	7	no hinderence /no disease	none	relatively certain	rather often	rather often	rather often	8	6	7	6	5	7
304	41	>40	islam	married	married	signature only	nuclear	1	up to 2	12000	5	1 to 5	8	trimming	sewing	2	2 hours	yes	7	moderate	moderate	no opinion, yes own opinion	no opinion, yes,own dx	no	no	no	no	no	no	no	no	no	no	no	no	0	7	no hinderence /no disease	none	not certain	rather often	rather often	rather often	7	6	7	6	5	4
305	34	31-40	islam	married	married	signature only	joint	3	> 2	15000	6	6 to 8	8	trimming	sewing	2	2 hours	yes	8	rather good	rather good	no opinion, yes own opinion	no opinion, yes,own dx	no	no	no	no	no	no	no	no	no	no	no	no	0	7	no hinderence /no disease	none	not certain	rather often	rather often	rather often	8	8	7	6	5	4
306	30	21-30	islam	married	married	primary	nuclear	2	up to 2	10000	4	1 to 5	8	trimming	sewing	2	2 hours	yes	8	rather good	rather good	no opinion, yes own opinion	no opinion, yes,own dx	no	no	no	no	no	no	no	no	no	no	no	no	0	7	no hinderence /no disease	none	not certain	often	rather often	rather often	8	8	7	6	5	4
307	49	>40	islam	married	married	signature only	nuclear	2	up to 2	15000	6	6 to 8	8	trimming	sewing	2	2 hours	yes	7	moderate	moderate	no opinion, yes own opinion	no opinion, yes,own dx	no	no	no	no	no	no	no	no	no	no	no	no	0	7	no hinderence /no disease	none	relatively certain	often	rather often	rather often	7	6	7	6	5	7
308	45	>40	islam	married	married	signature only	nuclear	1	up to 2	12000	4	1 to 5	8	trimming	sewing	2	2 hours	yes	8	rather good	rather good	no opinion, yes own opinion	no opinion, yes,own dx	no	no	no	no	no	no	no	no	no	no	no	no	0	7	able to do but causes some symptoms	none	relatively certain	rather often	rather often	rather often	8	8	7	5	5	7
309	34	31-40	islam	married	married	primary	nuclear	3	> 2	10000	2	1 to 5	8	trimming	sewing	2	2 hours	yes	8	moderate	moderate	no opinion, yes own opinion	no opinion, yes,own dx	no	no	no	no	no	no	no	no	no	no	no	no	0	7	no hinderence /no disease	none	not certain	rather often	rather often	rather often	8	6	7	6	5	4
310	35	31-40	islam	divorced	single	signature only	nuclear	2	up to 2	15000	5	1 to 5	8	trimming	sewing	2	2 hours	yes	9	moderate	moderate	no opinion, yes own opinion	no opinion, yes,own dx	no	no	no	no	no	no	no	no	no	no	no	no	0	7	no hinderence /no disease	none	not certain	often	rather often	rather often	9	6	7	6	5	4
311	37	31-40	islam	married	married	primary	joint	2	up to 2	12000	4	1 to 5	8	trimming	sewing	2	2 hours	yes	9	rather good	rather good	no opinion, yes own opinion	no opinion, yes,own dx	no	no	no	no	no	no	no	no	no	no	no	no	0	7	no hinderence /no disease	none	not certain	rather often	rather often	rather often	9	8	7	6	5	4
312	28	21-30	islam	married	married	signature only	nuclear	2	up to 2	12000	8	6 to 8	8	trimming	sewing	2	2 hours	yes	8	rather good	rather good	no opinion, yes own opinion	no opinion, yes,own dx	no	no	no	no	no	no	no	no	no	no	no	no	0	7	no hinderence /no disease	none	not certain	rather often	rather often	rather often	8	8	7	6	5	4
313	35	31-40	islam	married	married	signature only	nuclear	2	up to 2	16000	5	1 to 5	8	trimming	sewing	2	2 hours	yes	8	moderate	moderate	no opinion, yes own opinion	no opinion, yes,own dx	no	no	no	no	no	no	no	no	no	no	no	no	0	7	no hinderence /no disease	none	not certain	often	rather often	rather often	8	6	7	6	5	4
314	51	>40	islam	married	married	signature only	nuclear	2	up to 2	15000	8	6 to 8	8	trimming	sewing	2	2 hours	yes	8	moderate	moderate	no opinion, yes own opinion	no opinion, yes,own dx	no	no	no	no	no	no	no	no	no	no	no	no	0	7	no hinderence /no disease	none	not certain	rather often	rather often	rather often	8	6	7	6	5	4
315	35	31-40	islam	married	married	primary	joint	1	up to 2	10000	4	1 to 5	8	trimming	sewing	2	2 hours	yes	8	moderate	moderate	no opinion, yes own opinion	no opinion, yes,own dx	no	no	no	no	no	no	no	no	no	no	no	no	0	7	no hinderence /no disease	none	not certain	rather often	rather often	rather often	8	6	7	6	5	4
316	35	31-40	islam	married	married	primary	nuclear	2	up to 2	15000	8	6 to 8	9	sewing	sewing	2	2 hours	yes	8	rather good	rather good	no opinion, yes own opinion	no opinion, yes,own dx	no	no	no	no	no	no	no	no	no	no	no	no	0	7	no hinderence /no disease	none	not certain	rather often	rather often	rather often	8	8	7	6	5	4
317	31	31-40	islam	married	married	signature only	joint	1	up to 2	12000	6	6 to 8	8	sewing	sewing	2	2 hours	yes	8	moderate	moderate	no opinion, yes own opinion	no opinion, yes,own dx	no	no	no	no	no	no	no	no	no	no	no	no	0	7	no hinderence /no disease	none	not certain	often	rather often	rather often	8	6	7	6	5	4
318	22	21-30	islam	married	married	signature only	nuclear	2	up to 2	10000	2	1 to 5	8	sewing	sewing	2	2 hours	yes	8	rather good	rather good	no opinion, yes own opinion	no opinion, yes,own dx	no	no	no	no	no	no	no	no	no	no	no	no	0	7	no hinderence /no disease	none	not certain	rather often	rather often	rather often	8	8	7	6	5	4
319	43	>40	islam	married	married	illiterate	nuclear	4	> 2	12000	2	1 to 5	8	sewing	sewing	2	2 hours	yes	8	moderate	moderate	no opinion, yes own opinion	no opinion, yes,own dx	no	no	no	no	no	no	no	no	no	no	no	no	0	7	no hinderence /no disease	none	not certain	often	often	often	8	6	7	6	5	4
320	26	21-30	islam	separated	single	signature only	nuclear	3	> 2	15000	5	1 to 5	8	trimming	sewing	2	2 hours	yes	8	rather good	rather good	no opinion, yes own opinion	no opinion, yes,own dx	no	no	no	no	no	no	no	no	no	no	no	no	0	7	no hinderence /no disease	none	not certain	rather often	rather often	rather often	8	8	7	6	5	4
321	41	>40	islam	married	married	primary	nuclear	1	up to 2	14000	4	1 to 5	8	trimming	sewing	2	2 hours	yes	8	moderate	moderate	no opinion, yes own opinion	no opinion, yes,own dx	no	no	no	no	no	no	no	no	no	no	no	no	0	7	no hinderence /no disease	none	not certain	often	rather often	rather often	8	6	7	6	5	4
322	31	31-40	islam	married	married	signature only	nuclear	1	up to 2	12000	4	1 to 5	8	trimming	sewing	2	2 hours	yes	8	moderate	moderate	no opinion, yes own opinion	no opinion, yes,own dx	no	no	no	no	no	no	no	no	no	no	no	no	0	7	no hinderence /no disease	none	relatively certain	rather often	rather often	rather often	8	6	7	6	5	7
323	39	31-40	islam	divorced	single	primary	nuclear	1	up to 2	12000	4	1 to 5	8	trimming	sewing	2	2 hours	yes	8	rather good	rather good	no opinion, yes own opinion	no opinion, yes,own dx	no	no	no	no	no	no	no	no	no	no	no	no	0	7	no hinderence /no disease	none	not certain	rather often	rather often	rather often	8	8	7	6	5	4
324	40	31-40	islam	married	married	primary	nuclear	4	> 2	12000	4	1 to 5	8	trimming	sewing	2	2 hours	yes	8	moderate	moderate	no opinion, yes own opinion	no opinion, yes,own dx	no	no	no	no	no	no	no	no	no	no	no	no	0	7	no hinderence /no disease	none	unlikely	often	often	often	8	6	7	6	5	1
325	41	>40	hinduism	married	married	primary	joint	1	up to 2	12000	1	1 to 5	8	trimming	sewing	2	2 hours	yes	7	moderate	moderate	no opinion, yes own opinion	no opinion, yes,own dx	no	no	no	no	no	no	no	no	no	no	no	no	0	7	no hinderence /no disease	none	unlikely	often	often	often	7	6	7	6	5	1
326	34	31-40	islam	married	married	primary	nuclear	2	up to 2	10000	4	1 to 5	8	trimming	sewing	2	2 hours	yes	8	moderate	moderate	no opinion, yes own opinion	no opinion, yes,own dx	no	no	no	no	no	no	no	no	no	no	no	no	0	7	no hinderence /no disease	none	unlikely	often	often	often	8	6	7	6	5	1
327	39	31-40	islam	married	married	signature only	nuclear	1	up to 2	12000	4	1 to 5	8	trimming	sewing	2	2 hours	yes	8	moderate	moderate	no opinion, yes own opinion	no opinion, yes,own dx	no	no	no	no	no	no	no	no	no	no	no	no	0	7	no hinderence /no disease	none	unlikely	often	often	often	8	6	7	6	5	1
328	38	31-40	islam	widow	single	signature only	nuclear	2	up to 2	15000	10	6 to 8	8	trimming	sewing	2	2 hours	yes	8	moderate	moderate	no opinion, yes own opinion	no opinion, yes,own dx	no	no	no	no	no	no	no	no	no	no	no	no	0	7	no hinderence /no disease	none	unlikely	often	often	often	8	6	7	6	5	1
329	26	21-30	islam	married	married	signature only	nuclear	2	up to 2	12000	4	1 to 5	8	trimming	sewing	2	2 hours	yes	8	moderate	moderate	no opinion, yes own opinion	no opinion, yes,own dx	no	no	no	no	no	no	no	no	no	no	no	no	0	7	no hinderence /no disease	none	unlikely	often	often	often	8	6	7	6	5	1
330	43	>40	islam	married	married	signature only	nuclear	2	up to 2	12000	3	1 to 5	8	trimming	sewing	2	2 hours	yes	8	moderate	moderate	no opinion, yes own opinion	no opinion, yes,own dx	no	no	no	no	no	no	no	no	no	no	no	no	0	7	no hinderence /no disease	none	unlikely	often	often	often	8	6	7	6	5	1
331	47	>40	islam	single	single	signature only	nuclear	0	None	10000	1	1 to 5	8	trimming	sewing	2	2 hours	yes	8	moderate	moderate	no opinion, yes own opinion	no opinion, yes,own dx	no	no	no	no	no	no	no	no	no	no	no	no	0	7	no hinderence /no disease	none	unlikely	often	often	often	8	6	7	6	5	1
332	33	31-40	islam	divorced	single	primary	nuclear	2	up to 2	14000	5	1 to 5	8	trimming	sewing	2	2 hours	yes	8	moderate	moderate	no opinion, yes own opinion	no opinion, yes,own dx	no	no	no	no	no	no	no	no	no	no	no	no	0	7	no hinderence /no disease	none	unlikely	often	often	often	8	6	7	6	5	1
333	42	>40	islam	married	married	signature only	nuclear	1	up to 2	12000	3	1 to 5	8	trimming	sewing	2	2 hours	yes	8	moderate	moderate	no opinion, yes own opinion	no opinion, yes,own dx	no	no	no	no	no	no	no	no	no	no	no	no	0	7	no hinderence /no disease	none	unlikely	often	often	often	8	6	7	6	5	1
334	33	31-40	islam	married	married	signature only	nuclear	1	up to 2	15000	6	6 to 8	8	trimming	sewing	2	2 hours	yes	8	moderate	moderate	no opinion, yes own opinion	no opinion, yes,own dx	no	no	no	no	no	no	no	no	no	no	no	no	0	7	no hinderence /no disease	none	unlikely	often	often	often	8	6	7	6	5	1
335	32	31-40	islam	divorced	single	secondary	nuclear	3	> 2	18000	8	6 to 8	8	trimming	sewing	2	2 hours	yes	8	moderate	moderate	no opinion, yes own opinion	no opinion, yes,own dx	no	no	no	no	no	no	no	no	no	no	no	no	0	7	no hinderence /no disease	none	unlikely	often	often	often	8	6	7	6	5	1
336	26	21-30	islam	married	married	signature only	joint	1	up to 2	12000	4	1 to 5	8	trimming	sewing	2	2 hours	yes	8	moderate	moderate	no opinion, yes own opinion	no opinion, yes,own dx	no	no	no	no	no	no	no	no	no	no	no	no	0	7	no hinderence /no disease	none	unlikely	often	often	often	8	6	7	6	5	1
337	23	21-30	islam	divorced	single	signature only	nuclear	0	None	10000	3	1 to 5	8	trimming	sewing	2	2 hours	yes	8	rather good	rather good	no opinion, yes own opinion	no opinion, yes,own dx	no	no	no	no	no	no	no	no	no	no	no	no	0	7	no hinderence /no disease	none	not certain	rather often	rather often	rather often	8	8	7	6	5	4
338	28	21-30	islam	married	married	secondary	nuclear	2	up to 2	13000	6	6 to 8	8	trimming	sewing	2	2 hours	yes	8	rather good	rather good	no opinion, yes own opinion	no opinion, yes,own dx	no	no	no	no	no	no	no	no	no	no	no	no	0	7	no hinderence /no disease	none	not certain	rather often	rather often	rather often	8	8	7	6	5	4
339	41	>40	islam	married	married	secondary	nuclear	1	up to 2	12000	5	1 to 5	8	trimming	sewing	2	2 hours	yes	7	moderate	moderate	no opinion, yes own opinion	no opinion, yes,own dx	no	no	no	no	no	no	no	no	no	no	no	no	0	7	no hinderence /no disease	none	not certain	rather often	rather often	rather often	7	6	7	6	5	4
340	40	31-40	islam	married	married	primary	nuclear	2	up to 2	16000	8	6 to 8	8	trimming	sewing	2	2 hours	yes	7	moderate	moderate	no opinion, yes own opinion	no opinion, yes,own dx	no	no	no	no	no	no	no	no	no	no	no	no	0	7	no hinderence /no disease	none	not certain	rather often	rather often	rather often	7	6	7	6	5	4
341	41	>40	islam	separated	single	secondary	nuclear	1	up to 2	16000	4	1 to 5	8	trimming	sewing	2	2 hours	yes	8	rather good	rather good	no opinion, yes own opinion	no opinion, yes,own dx	no	no	no	no	no	no	no	no	no	no	no	no	0	7	no hinderence /no disease	none	not certain	often	rather often	rather often	8	8	7	6	5	4
342	37	31-40	islam	widow	single	primary	nuclear	2	up to 2	14000	6	6 to 8	8	trimming	sewing	2	2 hours	yes	7	moderate	moderate	no opinion, yes own opinion	no opinion, yes,own dx	no	no	no	no	no	no	no	no	no	no	no	no	0	7	no hinderence /no disease	none	not certain	often	rather often	rather often	7	6	7	6	5	4
343	35	31-40	islam	divorced	single	primary	joint	1	up to 2	15000	6	6 to 8	8	trimming	sewing	2	2 hours	yes	8	moderate	moderate	no opinion, yes own opinion	no opinion, yes,own dx	no	no	no	no	no	no	no	no	no	no	no	no	0	7	no hinderence /no disease	none	not certain	rather often	rather often	rather often	8	6	7	6	5	4
344	32	31-40	islam	married	married	primary	nuclear	3	> 2	12000	4	1 to 5	8	trimming	sewing	2	2 hours	yes	8	moderate	moderate	no opinion, yes own opinion	no opinion, yes,own dx	no	no	no	no	no	no	no	no	no	no	no	no	0	7	no hinderence /no disease	none	unlikely	often	often	often	8	6	7	6	5	1
345	42	>40	islam	married	married	signature only	nuclear	1	up to 2	10000	4	1 to 5	8	trimming	sewing	2	2 hours	yes	8	moderate	moderate	no opinion, yes own opinion	no opinion, yes,own dx	no	no	no	no	no	no	no	no	no	no	no	no	0	7	no hinderence /no disease	none	unlikely	often	often	often	8	6	7	6	5	1
346	31	31-40	islam	widow	single	signature only	nuclear	1	up to 2	10000	5	1 to 5	8	trimming	sewing	2	2 hours	yes	8	moderate	moderate	no opinion, yes own opinion	no opinion, yes,own dx	no	no	no	no	no	no	no	no	no	no	no	no	0	7	no hinderence /no disease	none	unlikely	often	often	often	8	6	7	6	5	1
347	37	31-40	islam	married	married	primary	nuclear	2	up to 2	18000	15	>10	8	pqc	production and quality control	2	2 hours	yes	8	moderate	moderate	no opinion, yes own opinion	no opinion, yes,own dx	no	no	no	no	no	no	no	no	no	no	no	no	0	7	no hinderence /no disease	none	not certain	rather often	rather often	rather often	8	6	7	6	5	4
348	34	31-40	islam	married	married	signature only	nuclear	2	up to 2	16000	14	>10	8	pqc	production and quality control	2	2 hours	yes	8	moderate	moderate	no opinion, yes own opinion	no opinion, yes,own dx	no	no	no	no	no	no	no	no	no	no	no	no	0	7	no hinderence /no disease	none	not certain	often	rather often	rather often	8	6	7	6	5	4
349	34	31-40	islam	divorced	single	primary	joint	2	up to 2	18000	14	>10	8	pqc	production and quality control	2	2 hours	yes	8	moderate	moderate	no opinion, yes own opinion	no opinion, yes,own dx	no	no	no	no	no	no	no	no	no	no	no	no	0	7	no hinderence /no disease	none	unlikely	rather often	rather often	rather often	8	6	7	6	5	1
350	34	31-40	islam	married	married	primary	nuclear	1	up to 2	15000	10	6 to 8	8	pqc	production and quality control	2	2 hours	yes	8	moderate	moderate	no opinion, yes own opinion	no opinion, yes,own dx	no	no	no	no	no	no	no	no	no	no	no	no	0	7	no hinderence /no disease	none	not certain	rather often	rather often	rather often	8	6	7	6	5	4
351	24	21-30	hinduism	married	married	primary	nuclear	1	up to 2	10000	4	1 to 5	8	pqc	production and quality control	2	2 hours	yes	9	rather good	rather good	no opinion, yes own opinion	no opinion, yes,own dx	no	no	no	no	no	no	no	no	no	no	no	no	0	7	no hinderence /no disease	none	relatively certain	rather often	rather often	rather often	9	8	7	6	5	7
352	30	21-30	islam	separated	single	secondary	joint	3	> 2	15000	12	>10	8	pqc	production and quality control	2	2 hours	yes	8	moderate	moderate	no opinion, yes own opinion	no opinion, yes,own dx	no	no	no	no	no	no	no	no	no	no	no	no	0	7	no hinderence /no disease	none	not certain	rather often	rather often	rather often	8	6	7	6	5	4
353	27	21-30	islam	married	married	secondary	nuclear	2	up to 2	12000	7	6 to 8	8	pqc	production and quality control	2	2 hours	yes	8	rather good	rather good	no opinion, yes own opinion	no opinion, yes,own dx	no	no	no	no	no	no	no	no	no	no	no	no	0	7	no hinderence /no disease	none	not certain	rather often	rather often	rather often	8	8	7	6	5	4
354	37	31-40	islam	married	married	signature only	nuclear	3	> 2	18000	12	>10	8	pqc	production and quality control	2	2 hours	yes	8	moderate	moderate	no opinion, yes own opinion	no opinion, yes,own dx	no	no	no	no	no	no	no	no	no	no	no	no	0	7	no hinderence /no disease	none	not certain	rather often	rather often	rather often	8	6	7	6	5	4
355	35	31-40	islam	married	married	signature only	nuclear	1	up to 2	15000	12	>10	8	pqc	production and quality control	2	2 hours	yes	8	moderate	moderate	no opinion, yes own opinion	no opinion, yes,own dx	no	no	no	no	no	no	no	no	no	no	no	no	0	7	no hinderence /no disease	none	not certain	often	rather often	rather often	8	6	7	6	5	4
356	44	>40	islam	married	married	primary	nuclear	2	up to 2	20000	18	>10	8	pqc	production and quality control	2	2 hours	yes	8	moderate	moderate	no opinion, yes own opinion	no opinion, yes,own dx	no	no	no	no	no	no	no	no	no	no	no	no	0	7	no hinderence /no disease	none	not certain	rather often	rather often	rather often	8	6	7	6	5	4
357	47	>40	islam	married	married	signature only	nuclear	3	> 2	25000	25	>10	8	pqc	production and quality control	2	2 hours	yes	8	moderate	moderate	no opinion, yes own opinion	no opinion, yes,own dx	no	no	no	no	no	no	no	no	yes,physician's dx	no	no	no	1	5	able to do but causes some symptoms	max 9days	not certain	rather often	rather often	rather often	8	6	5	5	4	4
358	22	21-30	islam	single	single	primary	joint	0	None	8000	2	1 to 5	8	pqc	production and quality control	2	2 hours	yes	9	rather good	rather good	no opinion, yes own opinion	no opinion, yes,own dx	no	no	no	no	no	no	no	no	no	no	no	no	0	7	no hinderence /no disease	none	relatively certain	rather often	rather often	rather often	9	8	7	6	5	7
359	37	31-40	islam	married	married	primary	nuclear	2	up to 2	15000	10	6 to 8	8	pqc	production and quality control	2	2 hours	yes	8	moderate	moderate	no opinion, yes own opinion	no opinion, yes,own dx	no	no	no	no	no	no	no	no	no	no	no	no	0	7	no hinderence /no disease	none	relatively certain	rather often	rather often	rather often	8	6	7	6	5	7
360	21	21-30	islam	single	single	secondary	joint	0	None	8000	2	1 to 5	8	pqc	production and quality control	2	2 hours	yes	8	rather good	rather good	no opinion, yes own opinion	no opinion, yes,own dx	no	no	no	no	no	no	no	no	no	no	no	no	0	7	no hinderence /no disease	none	relatively certain	often	often	often	8	8	7	6	5	7
361	28	21-30	islam	married	married	primary	nuclear	2	up to 2	10000	3	1 to 5	8	pqc	production and quality control	2	2 hours	yes	7	rather good	moderate	no opinion, yes own opinion	no opinion, yes,own dx	no	no	no	no	no	no	no	no	no	no	no	no	0	7	no hinderence /no disease	none	relatively certain	rather often	rather often	rather often	7	7.5	7	6	5	7
362	33	31-40	islam	married	married	primary	nuclear	2	up to 2	14000	6	6 to 8	8	pqc	production and quality control	2	2 hours	yes	8	moderate	moderate	no opinion, yes own opinion	no opinion, yes,own dx	no	no	no	no	no	no	no	no	no	no	no	no	0	7	no hinderence /no disease	none	relatively certain	rather often	rather often	rather often	8	6	7	6	5	7
363	38	31-40	islam	married	married	signature only	joint	4	> 2	12000	6	6 to 8	8	pqc	production and quality control	2	2 hours	yes	8	moderate	moderate	no opinion, yes own opinion	no opinion, yes,own dx	no	no	no	no	no	no	no	no	no	no	no	no	0	7	no hinderence /no disease	none	relatively certain	rather often	rather often	rather often	8	6	7	6	5	7
364	25	21-30	islam	divorced	single	signature only	nuclear	1	up to 2	10000	4	1 to 5	8	pqc	production and quality control	2	2 hours	yes	8	rather good	rather good	no opinion, yes own opinion	no opinion, yes,own dx	no	no	no	no	no	no	no	no	no	no	no	no	0	7	no hinderence /no disease	none	not certain	often	often	often	8	8	7	6	5	4
365	27	21-30	islam	married	married	primary	nuclear	2	up to 2	15000	7	6 to 8	8	pqc	production and quality control	2	2 hours	yes	8	moderate	moderate	no opinion, yes own opinion	no opinion, yes,own dx	no	no	no	no	no	no	no	no	no	no	no	no	0	7	no hinderence /no disease	none	relatively certain	rather often	rather often	rather often	8	6	7	6	5	7
366	35	31-40	islam	widow	single	signature only	joint	2	up to 2	18000	14	>10	8	pqc	production and quality control	2	2 hours	yes	9	moderate	moderate	no opinion, yes own opinion	no opinion, yes,own dx	no	no	no	no	no	no	no	no	no	no	no	no	0	7	no hinderence /no disease	none	not certain	rather often	rather often	rather often	9	6	7	6	5	4
367	35	31-40	islam	married	married	primary	nuclear	2	up to 2	12000	5	1 to 5	8	pqc	production and quality control	2	2 hours	yes	8	moderate	moderate	no opinion, yes own opinion	no opinion, yes,own dx	no	no	no	no	no	no	no	no	no	no	no	no	0	7	no hinderence /no disease	none	not certain	rather often	rather often	rather often	8	6	7	6	5	4
368	39	31-40	islam	married	married	primary	joint	1	up to 2	18000	15	>10	8	pqc	production and quality control	2	2 hours	yes	8	moderate	moderate	no opinion, yes own opinion	no opinion, yes,own dx	no	no	no	no	no	no	no	no	no	no	no	no	0	7	no hinderence /no disease	none	not certain	rather often	rather often	rather often	8	6	7	6	5	4
369	24	21-30	islam	married	married	primary	nuclear	1	up to 2	10000	2	1 to 5	8	quality	production and quality control	2	2 hours	yes	9	rather good	rather good	no opinion, yes own opinion	no opinion, yes,own dx	no	no	no	no	no	no	no	no	no	no	no	no	0	7	no hinderence /no disease	none	relatively certain	rather often	rather often	rather often	9	8	7	6	5	7
370	29	21-30	islam	divorced	single	signature only	joint	1	up to 2	12000	7	6 to 8	8	quality	production and quality control	2	2 hours	yes	9	rather good	rather good	no opinion, yes own opinion	no opinion, yes,own dx	no	no	no	no	no	no	no	no	no	no	no	no	0	7	no hinderence /no disease	none	relatively certain	often	often	often	9	8	7	6	5	7
371	30	21-30	islam	married	married	signature only	nuclear	2	up to 2	10000	3	1 to 5	8	quality	production and quality control	2	2 hours	yes	8	moderate	moderate	no opinion, yes own opinion	no opinion, yes,own dx	no	no	no	no	no	no	no	no	no	no	no	no	0	7	no hinderence /no disease	none	not certain	rather often	rather often	rather often	8	6	7	6	5	4
372	31	31-40	islam	married	married	primary	nuclear	2	up to 2	12000	6	6 to 8	8	quality	production and quality control	2	2 hours	yes	8	moderate	moderate	no opinion, yes own opinion	no opinion, yes,own dx	no	no	no	yes,physician's dx	no	no	no	no	no	no	no	no	1	5	able to do but causes some symptoms	none	not certain	rather often	rather often	rather often	8	6	5	5	5	4
373	32	31-40	hinduism	married	married	secondary	joint	2	up to 2	14000	7	6 to 8	8	quality	production and quality control	2	2 hours	yes	8	rather good	rather good	no opinion, yes own opinion	no opinion, yes,own dx	no	no	no	no	no	no	no	no	no	no	no	no	0	7	no hinderence /no disease	none	relatively certain	rather often	rather often	rather often	8	8	7	6	5	7
374	33	31-40	islam	widow	single	signature only	nuclear	1	up to 2	15000	8	6 to 8	8	quality	production and quality control	2	2 hours	yes	8	moderate	moderate	no opinion, yes own opinion	no opinion, yes,own dx	no	no	no	no	no	no	no	no	no	no	no	no	0	7	no hinderence /no disease	none	not certain	rather often	rather often	rather often	8	6	7	6	5	4
375	23	21-30	islam	married	married	signature only	nuclear	1	up to 2	10000	2	1 to 5	8	quality	production and quality control	2	2 hours	yes	9	rather good	rather good	no opinion, yes own opinion	no opinion, yes,own dx	no	no	no	no	no	no	no	no	no	no	no	no	0	7	no hinderence /no disease	none	relatively certain	rather often	rather often	rather often	9	8	7	6	5	7
376	32	31-40	hinduism	married	married	secondary	nuclear	2	up to 2	18000	8	6 to 8	8	quality	production and quality control	2	2 hours	yes	9	rather good	rather good	no opinion, yes own opinion	no opinion, yes,own dx	no	no	no	no	no	no	no	no	no	no	no	no	0	7	no hinderence /no disease	none	relatively certain	often	rather often	rather often	9	8	7	6	5	7
377	30	21-30	islam	widow	single	signature only	joint	1	up to 2	15000	8	6 to 8	8	quality	production and quality control	2	2 hours	yes	8	moderate	moderate	no opinion, yes own opinion	no opinion, yes,own dx	no	no	no	no	no	no	no	no	no	no	no	no	0	7	no hinderence /no disease	none	not certain	rather often	rather often	rather often	8	6	7	6	5	4
378	31	31-40	islam	married	married	signature only	nuclear	2	up to 2	12000	6	6 to 8	8	quality	production and quality control	2	2 hours	yes	8	rather good	rather good	no opinion, yes own opinion	no opinion, yes,own dx	no	no	no	no	no	no	no	no	no	no	no	no	0	7	no hinderence /no disease	none	not certain	rather often	rather often	rather often	8	8	7	6	5	4
379	29	21-30	islam	divorced	single	primary	joint	0	None	15000	7	6 to 8	8	quality	production and quality control	2	2 hours	yes	9	rather good	rather good	no opinion, yes own opinion	no opinion, yes,own dx	no	no	no	no	no	no	no	no	no	no	no	no	0	7	no hinderence /no disease	none	relatively certain	rather often	rather often	rather often	9	8	7	6	5	7
380	30	21-30	islam	married	married	signature only	nuclear	2	up to 2	12000	5	1 to 5	8	quality	production and quality control	2	2 hours	yes	8	rather good	rather good	no opinion, yes own opinion	no opinion, yes,own dx	no	no	no	no	no	no	no	no	no	no	no	no	0	7	no hinderence /no disease	none	not certain	rather often	rather often	rather often	8	8	7	6	5	4
381	41	>40	islam	married	married	signature only	nuclear	2	up to 2	15000	7	6 to 8	8	quality	production and quality control	2	2 hours	yes	8	moderate	moderate	no opinion, yes own opinion	no opinion, yes,own dx	no	no	no	no	no	no	no	no	no	no	no	no	0	7	no hinderence /no disease	none	not certain	rather often	rather often	rather often	8	6	7	6	5	4
382	28	21-30	islam	married	married	primary	nuclear	2	up to 2	12000	4	1 to 5	8	quality	production and quality control	2	2 hours	yes	8	moderate	moderate	no opinion, yes own opinion	no opinion, yes,own dx	no	no	no	no	no	no	no	no	no	no	no	no	0	7	no hinderence /no disease	none	not certain	often	rather often	rather often	8	6	7	6	5	4
383	41	>40	islam	married	married	signature only	nuclear	3	> 2	18000	10	6 to 8	8	sewing	sewing	2	2 hours	yes	8	moderate	moderate	no opinion, yes own opinion	no opinion, yes,own dx	no	no	no	no	no	no	no	no	no	no	no	no	0	7	able to do but causes some symptoms	none	not certain	rather often	rather often	rather often	8	6	7	5	5	4
384	28	21-30	islam	married	married	signature only	nuclear	2	up to 2	10000	3	1 to 5	8	sewing	sewing	2	2 hours	yes	9	rather good	rather good	no opinion, yes own opinion	no opinion, yes,own dx	no	no	no	no	no	no	no	no	no	no	no	no	0	7	no hinderence /no disease	none	relatively certain	rather often	rather often	rather often	9	8	7	6	5	7
385	37	31-40	islam	married	married	signature only	nuclear	2	up to 2	15000	7	6 to 8	8	sewing	sewing	2	2 hours	yes	8	moderate	moderate	no opinion, yes own opinion	no opinion, yes,own dx	no	no	no	no	no	no	no	no	no	no	no	no	0	7	no hinderence /no disease	none	not certain	often	rather often	rather often	8	6	7	6	5	4
386	29	21-30	islam	married	married	primary	nuclear	2	up to 2	10000	5	1 to 5	8	sewing	sewing	2	2 hours	yes	8	rather good	rather good	no opinion, yes own opinion	no opinion, yes,own dx	no	no	no	no	no	no	no	no	no	no	no	no	0	7	no hinderence /no disease	none	not certain	rather often	rather often	rather often	8	8	7	6	5	4
387	39	31-40	islam	married	married	signature only	nuclear	2	up to 2	15000	8	6 to 8	8	sewing	sewing	2	2 hours	yes	9	moderate	moderate	no opinion, yes own opinion	no opinion, yes,own dx	no	no	no	no	no	no	no	no	no	no	no	no	0	7	no hinderence /no disease	none	not certain	rather often	rather often	rather often	9	6	7	6	5	4
388	36	31-40	islam	married	married	signature only	nuclear	2	up to 2	18000	10	6 to 8	8	sewing	sewing	2	2 hours	yes	9	moderate	moderate	no opinion, yes own opinion	no opinion, yes,own dx	no	no	no	no	no	no	no	no	no	no	no	no	0	7	no hinderence /no disease	none	relatively certain	rather often	rather often	rather often	9	6	7	6	5	7
389	23	21-30	islam	married	married	signature only	nuclear	1	up to 2	10000	2	1 to 5	8	sewing	sewing	2	2 hours	yes	9	rather good	rather good	no opinion, yes own opinion	no opinion, yes,own dx	no	no	no	no	no	no	no	no	no	no	no	no	0	7	no hinderence /no disease	none	relatively certain	often	rather often	rather often	9	8	7	6	5	7
390	37	31-40	islam	married	married	secondary	nuclear	1	up to 2	18000	7	6 to 8	8	trimming	sewing	2	2 hours	yes	8	moderate	moderate	no opinion, yes own opinion	no opinion, yes,own dx	no	no	no	no	no	no	no	no	no	no	no	no	0	7	no hinderence /no disease	none	not certain	rather often	rather often	rather often	8	6	7	6	5	4
391	30	21-30	islam	married	married	primary	nuclear	1	up to 2	12000	4	1 to 5	8	trimming	sewing	2	2 hours	yes	8	rather good	rather good	no opinion, yes own opinion	no opinion, yes,own dx	no	no	no	no	no	no	no	no	no	no	no	no	0	7	no hinderence /no disease	none	not certain	often	rather often	rather often	8	8	7	6	5	4
392	34	31-40	islam	married	married	signature only	nuclear	2	up to 2	14000	8	6 to 8	8	trimming	sewing	2	2 hours	yes	8	moderate	moderate	no opinion, yes own opinion	no opinion, yes,own dx	no	no	no	no	no	no	no	no	no	no	no	no	0	7	no hinderence /no disease	none	not certain	often	rather often	rather often	8	6	7	6	5	4
393	36	31-40	islam	married	married	signature only	nuclear	1	up to 2	16000	7	6 to 8	8	trimming	sewing	2	2 hours	yes	8	rather good	rather good	no opinion, yes own opinion	no opinion, yes,own dx	no	no	no	no	no	no	no	no	no	no	no	no	0	7	no hinderence /no disease	none	not certain	rather often	rather often	rather often	8	8	7	6	5	4
394	31	31-40	islam	married	married	signature only	nuclear	1	up to 2	15000	7	6 to 8	8	trimming	sewing	2	2 hours	yes	8	moderate	moderate	no opinion, yes own opinion	no opinion, yes,own dx	no	no	no	no	no	no	no	no	no	no	no	no	0	7	no hinderence /no disease	none	unlikely	often	rather often	rather often	8	6	7	6	5	1
395	29	21-30	islam	divorced	single	signature only	joint	1	up to 2	12000	2	1 to 5	8	trimming	sewing	2	2 hours	yes	9	rather good	rather good	no opinion, yes own opinion	no opinion, yes,own dx	no	no	no	no	no	no	no	no	no	no	no	no	0	7	no hinderence /no disease	none	relatively certain	rather often	rather often	rather often	9	8	7	6	5	7
396	36	31-40	islam	married	married	primary	joint	1	up to 2	12000	4	1 to 5	8	trimming	sewing	2	2 hours	yes	8	rather good	rather good	no opinion, yes own opinion	no opinion, yes,own dx	no	no	no	no	no	no	no	no	no	no	no	no	0	7	no hinderence /no disease	none	not certain	rather often	rather often	rather often	8	8	7	6	5	4
[truncated: 4 more columns]
