# Supplementary material for: Work ability and associated factors among female ready-made garment workers in Bangladesh
Source: PLoS One. 2025 Jun 3;20(6):e0325309. doi: 10.1371/journal.pone.0325309 (PMC12132991; doi:10.1371/journal.pone.0325309)
Supplement: S3 File — (XLSX) [file pone.0325309.s003.xlsx]

## Sheet: variable_names
Variable Name	Variable Label
id	ID of the recipient
age	age of the recipient
age_cat2	age categorized
religion	religion of the recipient
marital_status	marital status of the recipient
marital_stat_cat	marital status dichotomized
education	educational qualification of the recipient
family_size	family size of the recipeint
number_children	number of the children of recipient
child_num_cat	number of children categorized
income	income of the recipient
working_experiences	working experiences of the recipient
experience_cat	working experiences categorized
working_hours	working hours of the recipients
working_section	working secion of the recipient
work_sec_cat	work sections categorized
extra_hours	extra hours of work of the recipient
extra_hours_cat	extra working hours categorized
breaktime	breaktime of the recipient
wai_current_wa	wai_1 current workability of the respondents
wai_physical_demands	wai_2 current workability with respect to physical demands of the respondents
wai_mental_demands	wai_2 current worability with respect to mental demands of the respondents
wai_injury_accident	wai_3 injury due to accident of the respondents
wai_musculoskeletal_disease	wai_3 musculoskeletal disease of the respondents
wai_cardiovascular_disease	wai_3 cardiovascular disease of the respondents
wai_respiratory_disease	wai_3 respiratory disease of the respondents
wai_mental_disorder	wai_3 mental disorder of the respondents
wai_neurological_sensory_disease	wai_3 neurological or ensory disease of the respondents
wai_digestive_disease	wai_3 digestive disease of the respondents
wai_genitourinary_disease	wai_3 genitourinary disease of the respondents
wai_skin_disease	wai_3 skin disease of the respondents
wai_tumuor_cancer	wai_3 tumour or cancer of the respondents
wai_endocrine_metabolic_disease	wai_3 endocrine or metabolic disease of the respondents
wai_blood_disease	bwai_3 blood disease of the respondents
wai_birth_defects	wai_3 birth defects of the respondents
wai_other_disorder	wai_3 other disorder or disease of the respondents
disease_number	Total number of diseases
current_disease_score	wai score for diseases
wai_hinderence_current_job	wai_4 is your illness hinderence to your current job
wai_whole_day_off_last_12_months	wai_5 whole day been off from work for illness in last 12 mnths
wai_able_current_job_more_2yrs	wai_6 according to present state of health able to do current job for 2years more
wai_enjoy_regular_activities_last_3mnths	wai_7 enjoy regular activities considering last 3 mnths
wai_active_alert_last_3mnths	wai_7 been active and alert in last 3 mnths
wai_full_of_hope_last_3mnths	wai_7 felt to be full of hope for future considering last 3mnths
wai_mental_resource	wai raw mental resource score
wai1
wai2
wai3
wai4
wai5
wai6
wai7
wai_total	Total WAI score

## Sheet: coding_rules
Coding rules for relevant WAI questions (The rule is only applied for categorical response variables within the WAI scale questions to calculate the final score)
	Variable Name	Category	Code
	wai_physical_demands	very poor	1
	wai_mental_demands	rather poor	2
		moderate	3
		rather good	4
		very good	5
	wai_injury_accident	no	0
	wai_musculoskeletal_disease	physicians dx	1
	wai_cardiovascular_disease	own dx	2
	wai_respiratory_disease
	wai_mental_disorder
	wai_neurological_sensory_disease
	wai_digestive_disease
	wai_genitourinary_disease
	wai_skin_disease
	wai_tumuor_cancer
	wai_endocrine_metabolic_disease
	wai_blood_disease
	wai_birth_defects
	wai_other_disorder
	wai_hinderence_current_job	entirely unable to work	1
		able to do part-time job	2
		often slow down work pace/change work method	3
		must slow down work pace/change work method	4
		able to do but causes some symptoms	5
		no hinderence/no disease	6
	wai_whole_day_off_last_12_months	100-354days	1
		25-99days	2
		10-24days	3
		max 9days	4
		none	5
	wai_able_current_job_more_2yrs	unlikely	1
		not certain	4
		relatively certain	7
	wai_enjoy_regular_activities_last_3mnths	never	0
	wai_active_alert_last_3mnths	rather seldom	1
	wai_full_of_hope_last_3mnths	sometimes	2
		rather often	3
		often	4
